# Supplementary material for: Ontogenetic variability of the intertympanic sinus distinguishes lineages within Crocodylia
Source: J Anat. 2023 Jan 29;242(6):1096–123. doi: 10.1111/joa.13830 (PMC10184552; doi:10.1111/joa.13830)
Supplement: Supplementary file 2 — Data S2. [file JOA-242-1096-s014.txt]

library(geomorph)
library(ggplot2)
library(ape)
library(phytools)


#specimen inventory----
list <- list.files(pattern="tps")
list
taxo <- read.csv("taxo_modern+voay.csv", sep=",")


#3D array of all landmarks coordinates----
tps <- readmulti.tps(list)


#Generalized Procrustes Analysis----
gpa <- gpagen(tps)
#Check centroid size
plot(gpa$Csize)


#Principal component analysis on Procrustes landmark coordinates----
pca <- gm.prcomp(gpa$coords)
summary(pca)
plot(pca)


#PCA visualisation----
dim(pca$x)
pca_ggplot <- data.frame(matrix(pca$x, nrow=67, ncol=66))

figure <- data.frame(pca_ggplot$X1, pca_ggplot$X2, taxo)

ggplot(figure) +
 aes(x = pca_ggplot.X1, 
     y = pca_ggplot.X2, 
     fill = Family2,
    shape = Size.class
 ) +
 geom_point(size=4) +
  geom_hline(yintercept=0, linetype="dashed", color="grey") +
  geom_vline(xintercept=0, linetype="dashed", color="grey") +
 scale_fill_manual(values = c(Alligatoridae = "#CC0000", 
Crocodylidae = "#99FF33", Gavialis = "#33FFFF", Tomistoma = "#FF61C3")) +
  scale_shape_manual(values = c(24,21,22,23)) +
 labs(x = "PC1 (32.14%)", 
      y = "PC2 (15.6 %)", 
      shape = "Size class",
      colour = "Family") +
 theme_classic()

ggplot(figure) +
  aes(x = pca_ggplot.X1, 
      y = pca_ggplot.X2, 
      fill = Sous.famille,
      shape = Size.class
  ) +
  geom_point(size=4) +
  geom_hline(yintercept=0, linetype="dashed", color="grey") +
  geom_vline(xintercept=0, linetype="dashed", color="grey") +
  scale_fill_manual(values = c(Alligatorinae = "#e62b1d", Caimaninae="#b59e00",
  Crocodylinae = "#99ec12", Gavialinae = "#16eaf0", Osteolaeminae = "#0066FF",
  Tomistominae = "#f563e3")) +
  scale_shape_manual(values = c(24,21,22,23)) +
  labs(x = "PC1 (32.14%)", 
       y = "PC2 (15.6 %)", 
       shape = "Size class",
       fill = "Subfamily") +
  theme_classic()

ggplot(figure) +
  aes(x = pca_ggplot.X1, 
      y = pca_ggplot.X2, 
      fill = Genus,
      shape = Size.class
  ) +
  geom_point(size=4) +
  geom_hline(yintercept=0, linetype="dashed", color="grey") +
  geom_vline(xintercept=0, linetype="dashed", color="grey") +
  scale_fill_manual(values = c(Alligator = "#e62b1d", Caiman="#e19100",
                               Crocodylus = "#99ec12", Gavialis = "#16eaf0", 
                               Mecistops = "#0066FF", Tomistoma = "#f563e3", 
                               Melanosuchus="#FFFF00", Osteolaemus = "#006633",
                               Voay = "#990099")) +
  scale_shape_manual(values = c(24,21,22,23)) +
  labs(x = "PC1 (32.14%)", 
       y = "PC2 (15.6 %)", 
       shape = "Size class",
       colour = "Genus") +
  theme_classic()

ggplot(figure) +
  aes(x = pca_ggplot.X1, 
      y = pca_ggplot.X2, 
      fill = Species,
      shape = Size.class
  ) +
  geom_point(size=4) +
  geom_hline(yintercept=0, linetype="dashed", color="grey") +
  geom_vline(xintercept=0, linetype="dashed", color="grey") +
  scale_fill_manual(values = c("Alligator mississippiensis"= "#e62b1d", "Caiman crocodilus"="#ff8500", "Caiman latirostris"="#b59e00", "Caiman yacare"="#663300",
                               "Crocodylus niloticus"= "#99ec12", "Crocodylus acutus" = "#339966", "Crocodylus palustris"= "#669900", "Crocodylus halli"="#ccffcc","Crocodylus porosus"="#009999", "Crocodylus siamensis"="#009999", "Crocodylus sp."="#989898",
                               "Gavialis gangeticus" = "#16eaf0", "Mecistops sp."= "#0066FF", "Tomistoma schlegelii"= "#f563e3", 
                               "Melanosuchus niger"="#FFFF00", "Osteolaemus tetraspis"= "#006633", "Voay robustus" = "#990099")) +
  scale_shape_manual(values = c(24,21,22,23)) +
  labs(x = "PC1 (32.14%)", 
       y = "PC2 (15.6 %)", 
       shape = "Size class",
       colour = "Species") +
  theme_classic()


#PC axes vs size----

ggplot(figure) +
  aes(x = log(gpa$Csize), 
      y = pca_ggplot.X1, 
      fill = Family2,
      shape = Size.class
  ) +
  geom_point(size=4) +
  scale_fill_manual(values = c(Alligatoridae = "#CC0000", 
Crocodylidae = "#99FF33", Gavialis = "#33FFFF", Tomistoma = "#FF61C3")) +
  scale_shape_manual(values = c(24,21,22,23)) +
  labs(x = "Log Centroid size", 
       y = "PC1 (32.14 %)", 
       shape = "Size class",
       colour = "Family") +
  theme_classic()

ggplot(figure) +
  aes(x = log(gpa$Csize), 
      y = pca_ggplot.X2, 
      fill = Family2,
      shape = Size.class
  ) +
  geom_point(size=4) +
 scale_fill_manual(values = c(Alligatoridae = "#CC0000", 
Crocodylidae = "#99FF33", Gavialis = "#33FFFF", Tomistoma = "#FF61C3")) +
  scale_shape_manual(values = c(24,21,22,23)) +
  labs(x = "Log Centroid size", 
       y = "PC2 (15.6 %)", 
       shape = "Size class",
       colour = "Family") +
  theme_classic()

#Relation between Size and Centroid Size----

ggplot(figure) +
  aes(x = gpa$Csize, 
      y = taxo$Skull.length..cm., 
      fill = Family2,
      shape = Size.class
  ) +
  geom_point(size=4) +
  scale_fill_manual(values = c(Alligatoridae = "#CC0000", 
Crocodylidae = "#99FF33", Gavialis = "#33FFFF", Tomistoma = "#FF61C3")) +
  scale_shape_manual(values = c(24,21,22,23)) +
  labs(x = "Centroid size", 
       y = "Skull length (cm)", 
       shape = "Size class",
       colour = "Family") +
  theme_classic()

ggplot(figure) +
  aes(x = log(gpa$Csize), 
      y = taxo$Skull.length..cm., 
      fill = Family2,
      shape = Size.class
  ) +
  geom_point(size=4) +
 scale_fill_manual(values = c(Alligatoridae = "#CC0000", 
Crocodylidae = "#99FF33", Gavialis = "#33FFFF", Tomistoma = "#FF61C3")) +
  scale_shape_manual(values = c(24,21,22,23)) +
  labs(x = "Log Centroid size", 
       y = "Skull length (cm)", 
       shape = "Size class",
       colour = "Family") +
  theme_classic()

ggplot(figure) +
  aes(x = gpa$Csize, 
      y = taxo$Braincase.width..cm., 
      fill = Family2,
      shape = Size.class
  ) +
  geom_point(size=4) +
  scale_fill_manual(values = c(Alligatoridae = "#CC0000", 
Crocodylidae = "#99FF33", Gavialis = "#33FFFF", Tomistoma = "#FF61C3")) +
  scale_shape_manual(values = c(24,21,22,23)) +
  labs(x = "Centroid size", 
       y = "Braincase width (cm)", 
       shape = "Size class",
       colour = "Family") +
  theme_classic()

ggplot(figure) +
  aes(x = log(gpa$Csize), 
      y = taxo$Braincase.width..cm., 
      fill = Family2,
      shape = Size.class
  ) +
  geom_point(size=4) +
  scale_fill_manual(values = c(Alligatoridae = "#CC0000", 
Crocodylidae = "#99FF33", Gavialis = "#33FFFF", Tomistoma = "#FF61C3")) +
  scale_shape_manual(values = c(24,21,22,23)) +
  labs(x = "Log Centroid size", 
       y = "Braincase width (cm)", 
       shape = "Size class",
       colour = "Family") +
  theme_classic()


#Warps of variability along PC axes----

#Wireframe visualization
landlinks <- read.csv("links.csv")

#mean shape
ref <- mshape(gpa$coords)
plot(ref, links=landlinks)
#parameters
GP1 <- gridPar(pt.bg="cyan", pt.size=1, txt.adj = NULL, txt.pos = NULL, txt.cex=0.8, txt.col="black")

#Warp along PC1
PC1<- pca$x[,1]
preds <- shape.predictor(gpa$coords, x=PC1, Intercept=FALSE,
                         pred1=min(PC1), pred2=max(PC1))

plotRefToTarget(ref, preds$pred1, method="points", gridPars=GP1, links=landlinks) 
plotRefToTarget(ref, preds$pred1, method="vector", gridPars=GP1)
plotRefToTarget(ref, preds$pred2, method="points", gridPars=GP1, links=landlinks) 
plotRefToTarget(ref, preds$pred2, method="vector", gridPars=GP1)

#Warp along PC2
PC2<- pca$x[,2]
preds2 <- shape.predictor(gpa$coords, x=PC2, Intercept=FALSE,
                          pred1=min(PC2), pred2=max(PC2))
plotRefToTarget(ref, preds2$pred1, method="points", gridPars=GP1, links=landlinks) 
plotRefToTarget(ref, preds2$pred1, method="vector", gridPars=GP1) 
plotRefToTarget(ref, preds2$pred2, method="points", gridPars=GP1, links=landlinks) 
plotRefToTarget(ref, preds2$pred2, method="vector", gridPars=GP1)

#Warps along PC3
PC3<- pca$x[,3]
preds3 <- shape.predictor(gpa$coords, x=PC3, Intercept=FALSE,
                          pred1=min(PC3), pred2=max(PC3))
plotRefToTarget(ref, preds3$pred1, method="points", gridPars=GP1, links=landlinks) 
plotRefToTarget(ref, preds3$pred1, method="vector", gridPars=GP1) 
plotRefToTarget(ref, preds3$pred2, method="points", gridPars=GP1, links=landlinks) 
plotRefToTarget(ref, preds3$pred2, method="vector", gridPars=GP1)


#simple PERMANOVAS and pairwise comparisons----
test_size_class <- procD.lm(gpa$coords~taxo$Size.class)
summary(test_size_class)
disparity_size_class <- morphol.disparity(gpa$coords~size_class, groups=size_class)
summary(disparity_size_class)
pwmeans1 <- pairwise(test_size_class, groups = taxo$Size.class)
summary(pwmeans, test.type="dist")

test_size_class2 <- procD.lm(gpa$coords~taxo$Size.class.simplified)
summary(test_size_class2)
disparity_size_class2 <- morphol.disparity(gpa$coords~size_class2, groups=size_class2)
summary(disparity_size_class2)
pwmeans2 <- pairwise(test_size_class2, groups = taxo$Size.class.simplified)
summary(pwmeans, test.type="dist")

test_genus <- procD.lm(gpa$coords~taxo$Genus)
summary(test_genus)
pwmeans_genus <- pairwise(test_genus, groups = taxo$Genus)
summary(pwmeans_genus, test.type="dist")
summary(pwmeans_genus, test.type="var")

test_family <- procD.lm(gpa$coords~taxo$Family)
summary(test_family)
pwmeans_family <- pairwise(test_family, groups=taxo$Family)
summary(pwmeans_family, test.type="dist")
summary(pwmeans_family, test.type="var")

test_species <- procD.lm(gpa$coords~taxo$Species)
summary(test_species)
pwmeans_species <- pairwise(test_species, groups=taxo$Species)
summary(pwmeans_species, test.type="dist")
summary(pwmeans_species, test.type="var")


#Combined PERMANOVAS vs size and phylogeny----
testsize <- procD.lm(gpa$coords ~ gpa$Csize)
summary(testsize)
testlogsize <- procD.lm(gpa$coords ~ log(gpa$Csize))
summary(testlogsize)

testsizefamily <- procD.lm(gpa$coords ~ gpa$Csize + taxo$Family)
summary(testsizefamily)

testsizefamilybis <- procD.lm(gpa$coords ~ gpa$Csize * taxo$Family)
summary(testsizefamilybis)

#Unique allometry
test <- procD.lm(gpa$coords ~ gpa$Csize*taxo$Species)
summary(test)
tests <- procD.lm(gpa$coords ~ log(gpa$Csize)*taxo$Species)
summary(tests)
testg <- procD.lm(gpa$coords ~ log(gpa$Csize)*taxo$Genus)
summary(testg)
testf <- procD.lm(gpa$coords ~ log(gpa$Csize)*taxo$Family)
summary(testf)


#Pairwise comparisons of allometric trends between species----
#Unique allometry
pwmeans <- pairwise(tests, groups = taxo$Species)
summary(pwmeans, test.type="dist")
summary(pwmeans, test.type="var")

pwmeans_genera <- pairwise(testg, groups=taxo$Genus)
summary(pwmeans_genera, test.type="dist")
summary(pwmeans_genera, test.type="var")

pwmeansf <- pairwise(testf, groups=taxo$Family)
summary(pwmeansf, test.type="dist")
summary(pwmeansf, test.type="var")

#Common allometry

allcommonspecies <- procD.lm(gpa$coords ~ log(gpa$Csize) + taxo$Species)
pwmeansS <- pairwise(allcommonspecies, groups=taxo$Species)
summary(pwmeansS, test.type="dist")
summary(pwmeansS, test.type="var")

allcommongenus <- procD.lm(gpa$coords ~ log(gpa$Csize) + taxo$Genus)
pwmeansG <- pairwise(allcommongenus, groups=taxo$Genus)
summary(pwmeansG, test.type="dist")
summary(pwmeansG, test.type="var")

allcommonfamily <- procD.lm(gpa$coords ~ log(gpa$Csize) + taxo$Family)
pwmeansF <- pairwise(allcommonfamily, groups=taxo$Family)
summary(pwmeansF, test.type="dist")
summary(pwmeansF, test.type="var")

#Homogeneity of slopes

anova(testg,allcommongenus)
anova(allcommongenus,testg)

anova(tests,allcommonspecies)
anova(allcommonspecies,tests)


#Linear models PC vs size----

regsize <- lm(pca_ggplot$X1 ~ gpa$Csize)
summary(regsize)
plot(regsize)

regsizelog <- lm(pca_ggplot$X1 ~ log(gpa$Csize))
summary(regsizelog)
plot(regsizelog)

regsize2 <- lm(pca_ggplot$X2 ~ gpa$Csize)
summary(regsize2)
plot(regsize2)

regsizelog2 <- lm(pca_ggplot$X2 ~ log(gpa$Csize))
summary(regsizelog2)
plot(regsizelog2)


#PC1 Ontogenetic trajectories by species----
alligator1 <- lm(pca_ggplot$X1[c(33,35,36,37,38,39,40,46,64)]~log(gpa$Csize[c(33,35,36,37,38,39,40,46,64)]))
summary(alligator1)
caimancroc1 <- lm(pca_ggplot$X1[c(54,55,63)]~log(gpa$Csize[c(54,55,63)]))
summary(caimancroc1)
caimanlat1 <- lm(pca_ggplot$X1[c(41,42,43,44,56,57,58,59,60,61)]~log(gpa$Csize[c(41,42,43,44,56,57,58,59,60,61)]))
summary(caimanlat1)
niloticus1 <- lm(pca_ggplot$X1[c(2,5,6,9,11,13,14,15,52)]~log(gpa$Csize[c(2,5,6,9,11,13,14,15,52)]))
summary(niloticus1)
porosiam1 <- lm(pca_ggplot$X1[c(7,34,48,65)]~log(gpa$Csize[c(7,34,48,65)]))
summary(porosiam1)
gavial1 <- lm(pca_ggplot$X1[c(12,26,28,50,66)]~log(gpa$Csize[c(12,26,28,50,66)]))
summary(gavial1)
meci1 <- lm(pca_ggplot$X1[c(1,8,23,25,30,67)]~log(gpa$Csize[c(1,8,23,25,30,67)]))
summary(meci1)
osteo1 <- lm(pca_ggplot$X1[c(4,17,20,27,47)]~log(gpa$Csize[c(4,17,20,27,47)]))
summary(osteo1)
tomi1 <- lm(pca_ggplot$X1[c(3,24,29,45,53)]~log(gpa$Csize[c(3,24,29,45,53)]))
summary(tomi1)

ggplot(figure) +
  aes(x = log(gpa$Csize), 
      y = pca_ggplot.X1, 
      fill = Species,
      shape = Size.class
  ) +
  geom_point(size=4) +
  geom_abline(intercept = -0.14731, slope = -0.01048, color="#e62b1d", linetype="dashed") +
  geom_abline(intercept = 0.2925, slope =  0.1359, color="#ff8500", linetype="dashed") +
  geom_abline(intercept = -0.003219, slope = 0.036730, color="#b59e00", linetype="dashed") +
  geom_abline(intercept = 0.65297, slope = 0.21312, color="#99ec12", linetype="solid") +
  geom_abline(intercept = 0.17502, slope = 0.07024, color="#009999", linetype="dashed") +
  geom_abline(intercept =  0.34997, slope = 0.11606, color="#16eaf0", linetype="solid") +
  geom_abline(intercept =  0.76048, slope = 0.25515, color="#0066FF", linetype="solid") +
  geom_abline(intercept =  0.23973, slope = 0.09186, color="#006633", linetype="dashed") +
  geom_abline(intercept =  0.6389, slope = 0.1553, color="#f563e3", linetype="dashed") +
  scale_fill_manual(values = c("Alligator mississippiensis"= "#e62b1d", "Caiman crocodilus"="#ff8500", "Caiman latirostris"="#b59e00", "Caiman yacare"="#663300",
                               "Crocodylus niloticus"= "#99ec12", "Crocodylus acutus" = "#339966", "Crocodylus palustris"= "#669900", "Crocodylus halli"="#ccffcc","Crocodylus porosus"="#009999", "Crocodylus siamensis"="#009999", "Crocodylus sp."="#989898",
                               "Gavialis gangeticus" = "#16eaf0", "Mecistops sp."= "#0066FF", "Tomistoma schlegelii"= "#f563e3", 
                               "Melanosuchus niger"="#FFFF00", "Osteolaemus tetraspis"= "#006633", "Voay robustus" = "#990099")) +
  scale_shape_manual(values = c(24,21,22,23)) +
  labs(x = "Log Centroid size", 
       y = "PC1 (32.14 %)", 
       shape = "Size class",
       colour = "Family") +
  theme_classic() +
  theme(legend.position="none")

#PC2 Ontogenetic trajectories by species----
alligator2 <- lm(pca_ggplot$X2[c(33,35,36,37,38,39,40,46,64)]~log(gpa$Csize[c(33,35,36,37,38,39,40,46,64)]))
summary(alligator2)
caimancroc2 <- lm(pca_ggplot$X2[c(54,55,63)]~log(gpa$Csize[c(54,55,63)]))
summary(caimancroc2)
caimanlat2 <- lm(pca_ggplot$X2[c(41,42,43,44,56,57,58,59,60,61)]~log(gpa$Csize[c(41,42,43,44,56,57,58,59,60,61)]))
summary(caimanlat2)
niloticus2 <- lm(pca_ggplot$X2[c(2,5,6,9,11,13,14,15,52)]~log(gpa$Csize[c(2,5,6,9,11,13,14,15,52)]))
summary(niloticus2)
porosiam2 <- lm(pca_ggplot$X2[c(7,34,48,65)]~log(gpa$Csize[c(7,34,48,65)]))
summary(porosiam2)
gavial2 <- lm(pca_ggplot$X2[c(12,26,28,50,66)]~log(gpa$Csize[c(12,26,28,50,66)]))
summary(gavial2)
meci2 <- lm(pca_ggplot$X2[c(1,8,23,25,30,67)]~log(gpa$Csize[c(1,8,23,25,30,67)]))
summary(meci2)
osteo2 <- lm(pca_ggplot$X2[c(4,17,20,27,47)]~log(gpa$Csize[c(4,17,20,27,47)]))
summary(osteo2)
tomi2 <- lm(pca_ggplot$X2[c(3,24,29,45,53)]~log(gpa$Csize[c(3,24,29,45,53)]))
summary(tomi2)

ggplot(figure) +
  aes(x = log(gpa$Csize), 
      y = pca_ggplot.X2, 
      fill = Species,
      shape = Size.class
  ) +
  geom_point(size=4) +
  geom_abline(intercept = 0.78843, slope = 0.23358, color="#e62b1d", linetype="solid") +
  geom_abline(intercept = 0.46260, slope = 0.15476, color="#ff8500", linetype="dashed") +
  geom_abline(intercept = 0.59459, slope = 0.18763, color="#b59e00", linetype="solid") +
  geom_abline(intercept = 0.09106, slope = 0.04060, color="#99ec12", linetype="dashed") +
  geom_abline(intercept = 0.86288, slope = 0.29925, color="#009999", linetype="solid") +
  geom_abline(intercept =  0.43936, slope = 0.15482, color="#16eaf0", linetype="solid") +
  geom_abline(intercept =  -0.15057, slope = -0.07611, color="#0066FF", linetype="dashed") +
  geom_abline(intercept =  0.07409, slope = 0.01848, color="#006633", linetype="dashed") +
  geom_abline(intercept =  -0.03170, slope = 0.02275, color="#f563e3", linetype="dashed") +
  scale_fill_manual(values = c("Alligator mississippiensis"= "#e62b1d", "Caiman crocodilus"="#ff8500", "Caiman latirostris"="#b59e00", "Caiman yacare"="#663300",
                               "Crocodylus niloticus"= "#99ec12", "Crocodylus acutus" = "#339966", "Crocodylus palustris"= "#669900", "Crocodylus halli"="#ccffcc","Crocodylus porosus"="#009999", "Crocodylus siamensis"="#009999", "Crocodylus sp."="#989898",
                               "Gavialis gangeticus" = "#16eaf0", "Mecistops sp."= "#0066FF", "Tomistoma schlegelii"= "#f563e3", 
                               "Melanosuchus niger"="#FFFF00", "Osteolaemus tetraspis"= "#006633", "Voay robustus" = "#990099")) +
  scale_shape_manual(values = c(24,21,22,23)) +
  labs(x = "Log Centroid size", 
       y = "PC2 (15.60 %)", 
       shape = "Size class",
       colour = "Family") +
  theme_classic() + 
  theme(legend.position="none")

#Ancestral trajectories----
#import tree
tree <- read.tree(file="tree_trends_distances.nwk")
plot(tree)
nodelabels(c(1:17), c(1:17))

#coefficients vectors
coeffs <- data.frame(PC1Intercept = c(alligator1$coefficients[1], caimancroc1$coefficients[1], caimanlat1$coefficients[1]
                       , tomi1$coefficients[1], gavial1$coefficients[1], osteo1$coefficients[1],
                       meci1$coefficients[1], niloticus1$coefficients[1], porosiam1$coefficients[1]),
                     PC1Slope = c(alligator1$coefficients[2], caimancroc1$coefficients[2], caimanlat1$coefficients[2]
                               , tomi1$coefficients[2], gavial1$coefficients[2], osteo1$coefficients[2],
                               meci1$coefficients[2], niloticus1$coefficients[2], porosiam1$coefficients[2]),
                     PC2Intercept = c(alligator2$coefficients[1], caimancroc2$coefficients[1], caimanlat2$coefficients[1]
                                      , tomi2$coefficients[1], gavial2$coefficients[1], osteo2$coefficients[1],
                                      meci2$coefficients[1], niloticus2$coefficients[1], porosiam2$coefficients[1]),
                     PC2Slope = c(alligator2$coefficients[2], caimancroc2$coefficients[2], caimanlat2$coefficients[2]
                                  , tomi2$coefficients[2], gavial2$coefficients[2], osteo2$coefficients[2],
                                  meci2$coefficients[2], niloticus2$coefficients[2], porosiam2$coefficients[2]))
row.names(coeffs) <- c("Alligator_mississippiensis", "Caiman_crocodilus", "Caiman_latirostris", "Tomistoma_schlegelii",
                   "Gavialis_gangeticus", "Osteolaemus_tetraspis", "Mecistops_cataphractus", "Crocodylus_niloticus",
                   "Crocodylus_siamensis")

PC1intercepts <- as.vector(coeffs$PC1Intercept)
names(PC1intercepts) <- as.vector(row.names(coeffs))
PC1slopes <- as.vector(coeffs$PC1Slope)
names(PC1slopes) <- as.vector(row.names(coeffs))
PC2intercepts <- as.vector(coeffs$PC2Intercept)
names(PC2intercepts) <- as.vector(row.names(coeffs))
PC2slopes <- as.vector(coeffs$PC2Slope)
names(PC2slopes) <- as.vector(row.names(coeffs))

#Mapping of coefficients
library(phytools)
contMap(tree, PC1intercepts)
nodelabels(c(1,2,3,4,5,6,7,8,9,10,11,12,13,14,15,16,17), c(1,2,3,4,5,6,7,8,9,10,11,12,13,14,15,16,17))
contMap(tree, PC1slopes)
nodelabels(c(1,2,3,4,5,6,7,8,9,10,11,12,13,14,15,16,17), c(1,2,3,4,5,6,7,8,9,10,11,12,13,14,15,16,17))
contMap(tree, PC2intercepts)
nodelabels(c(1,2,3,4,5,6,7,8,9,10,11,12,13,14,15,16,17), c(1,2,3,4,5,6,7,8,9,10,11,12,13,14,15,16,17))
contMap(tree, PC2slopes)
nodelabels(c(1,2,3,4,5,6,7,8,9,10,11,12,13,14,15,16,17), c(1,2,3,4,5,6,7,8,9,10,11,12,13,14,15,16,17))

#Ancestral state estimation
#node numerotation
anc.ML(tree, PC1intercepts, vars=T, CI=T)
fastAnc(tree, PC1intercepts, vars=T, CI=T)
ace(PC1intercepts, tree, method = "ML")

nodes_PC1intercepts <- anc.ML(tree, PC1intercepts, vars=T, CI=T)
nodes_PC1slopes <- anc.ML(tree, PC1slopes, vars=T, CI=T)
nodes_PC2intercepts <- anc.ML(tree, PC2intercepts, vars=T, CI=T)
nodes_PC2slopes <- anc.ML(tree, PC2slopes, vars=T, CI=T)

coeffs_nodes <- rbind(coeffs, Crocodylia_N10=c(nodes_PC1intercepts$ace[1],nodes_PC1slopes$ace[1],nodes_PC2intercepts$ace[1],nodes_PC2slopes$ace[1]),
                      Longirostres_N11=c(nodes_PC1intercepts$ace[2],nodes_PC1slopes$ace[2],nodes_PC2intercepts$ace[2],nodes_PC2slopes$ace[2]),
                      Crocodylidae_N12=c(nodes_PC1intercepts$ace[3],nodes_PC1slopes$ace[3],nodes_PC2intercepts$ace[3],nodes_PC2slopes$ace[3]),
                      Crocodylus_N13=c(nodes_PC1intercepts$ace[4],nodes_PC1slopes$ace[4],nodes_PC2intercepts$ace[4],nodes_PC2slopes$ace[4]),
                      Osteolaeminae_N14=c(nodes_PC1intercepts$ace[5],nodes_PC1slopes$ace[5],nodes_PC2intercepts$ace[5],nodes_PC2slopes$ace[5]),
                      Gavialidae_N15=c(nodes_PC1intercepts$ace[6],nodes_PC1slopes$ace[6],nodes_PC2intercepts$ace[6],nodes_PC2slopes$ace[6]),
                      Alligatoridae_N16=c(nodes_PC1intercepts$ace[7],nodes_PC1slopes$ace[7],nodes_PC2intercepts$ace[7],nodes_PC2slopes$ace[7]),
                      Caimaninae_N17=c(nodes_PC1intercepts$ace[8],nodes_PC1slopes$ace[8],nodes_PC2intercepts$ace[8],nodes_PC2slopes$ace[8]))

#Heterochony plots PC1----
#All
ggplot(figure) +
  aes(x = log(gpa$Csize), 
      y = pca_ggplot.X1) +
  geom_blank() +
  geom_abline(intercept = 0.230688160, slope = 0.09198746, color="black", linetype="dashed") +
  geom_abline(intercept = 0.146407332, slope = 0.07251479, color="red", linetype="dashed") +
  geom_abline(intercept = 0.406022698, slope = 0.13249764, color="cyan", linetype="dashed") +
  geom_abline(intercept = 0.144736591, slope = 0.08540270, color="orange", linetype="dashed") +
  geom_abline(intercept = -0.14731, slope = -0.01048, color="red", linetype="solid") +
  geom_abline(intercept = -0.003219, slope = 0.036730, color="gold", linetype="solid") +
  geom_abline(intercept = 0.2925, slope =  0.1359, color="lightgreen", linetype="solid") +
  geom_abline(intercept = 0.442913027, slope = 0.15034108, color="green", linetype="dashed") +
  geom_abline(intercept = 0.423923305, slope = 0.14465661, color="darkgreen", linetype="dashed") +
  geom_abline(intercept = 0.65297, slope = 0.21312, color="green", linetype="solid") +
  geom_abline(intercept = 0.17502, slope = 0.07024, color="darkgreen", linetype="solid") +
  geom_abline(intercept = 0.466213249 , slope = 0.15977898 , color="purple", linetype="dashed") +
  geom_abline(intercept =  0.76048, slope = 0.25515, color="lightblue", linetype="solid") +
  geom_abline(intercept =  0.23973, slope = 0.09186, color="purple", linetype="solid") +
  geom_abline(intercept = 0.467429804, slope = 0.13470896, color="blue", linetype="dashed") +
  geom_abline(intercept =  0.34997, slope = 0.11606, color="darkblue", linetype="solid") +
  geom_abline(intercept =  0.6389, slope = 0.1553, color="pink", linetype="solid") +
  
  labs(x = "Log Centroid size", 
       y = "PC1 (32.14 %)") +
  theme_classic()

#Ancestors only
ggplot(figure) +
  aes(x = log(gpa$Csize), 
      y = pca_ggplot.X1) +
  geom_blank() +
  geom_abline(intercept = 0.230688160, slope = 0.09198746, color="black", linetype="dashed") +
  geom_abline(intercept = 0.146407332, slope = 0.07251479, color="red", linetype="dashed") +
  geom_abline(intercept = 0.406022698, slope = 0.13249764, color="cyan", linetype="dashed") +
  geom_abline(intercept = 0.144736591, slope = 0.08540270, color="orange", linetype="dashed") +
  geom_abline(intercept = 0.442913027, slope = 0.15034108, color="green", linetype="dashed") +
  geom_abline(intercept = 0.423923305, slope = 0.14465661, color="darkgreen", linetype="dashed") +
  geom_abline(intercept = 0.466213249 , slope = 0.15977898 , color="purple", linetype="dashed") +
  geom_abline(intercept = 0.467429804, slope = 0.13470896, color="blue", linetype="dashed") +
  labs(x = "Log Centroid size", 
       y = "PC1 (32.14 %)") +
  theme_classic()

#Crocodylia, Alligatoridae & Longirostres
ggplot(figure) +
  aes(x = log(gpa$Csize), 
      y = pca_ggplot.X1) +
  geom_blank() +
  geom_abline(intercept = 0.230688160, slope = 0.09198746, color="black", linetype="dashed") +
  geom_abline(intercept = 0.146407332, slope = 0.07251479, color="red", linetype="dashed") +
  geom_abline(intercept = 0.406022698, slope = 0.13249764, color="cyan", linetype="dashed") +
  labs(x = "Log Centroid size", 
       y = "PC1 (32.14 %)") +
  theme_classic()


#Crocodylia with confidence interval
ggplot(figure) +
  aes(x = log(gpa$Csize), 
      y = pca_ggplot.X1) +
  geom_blank() +
  geom_abline(intercept = 0.230688160, slope = 0.09198746, color="black", linetype="solid") +
  geom_abline(intercept = -0.170884074, slope = -0.02808564, color="black", linetype="dashed") +
  geom_abline(intercept = 0.6322604, slope = 0.2120606, color="black", linetype="dashed") +
  labs(x = "Log Centroid size", 
       y = "PC1 (32.14 %)") +
  theme_classic()

#Alligatoridae with confidence interval
ggplot(figure) +
  aes(x = log(gpa$Csize), 
      y = pca_ggplot.X1) +
  geom_blank() +
  geom_abline(intercept = 0.146407332, slope = 0.07251479, color="red", linetype="solid") +
  geom_abline(intercept = -0.222926483, slope = -0.03791879, color="red", linetype="dashed") +
  geom_abline(intercept = 0.5157411, slope = 0.1829484, color="red", linetype="dashed") +
  labs(x = "Log Centroid size", 
       y = "PC1 (32.14 %)") +
  theme_classic()

#Longirostres with confidence interval
ggplot(figure) +
  aes(x = log(gpa$Csize), 
      y = pca_ggplot.X1) +
  geom_blank() +
  geom_abline(intercept = 0.406022698, slope = 0.13249764, color="cyan", linetype="solid") +
  geom_abline(intercept = 0.121018494, slope = 0.04727925, color="cyan", linetype="dashed") +
  geom_abline(intercept = 0.6910269, slope = 0.2177160, color="cyan", linetype="dashed") +
  labs(x = "Log Centroid size", 
       y = "PC1 (32.14 %)") +
  theme_classic()

#Crocodylia, Alligatoridae & Longirostres with confidence intervals
ggplot(figure) +
  aes(x = log(gpa$Csize), 
      y = pca_ggplot.X1) +
  geom_blank() +
  geom_abline(intercept = 0.230688160, slope = 0.09198746, color="black", linetype="solid") +
  geom_abline(intercept = 0.146407332, slope = 0.07251479, color="red", linetype="solid") +
  geom_abline(intercept = 0.406022698, slope = 0.13249764, color="cyan", linetype="solid") +
  geom_abline(intercept = -0.170884074, slope = -0.02808564, color="black", linetype="dashed") +
  geom_abline(intercept = 0.6322604, slope = 0.2120606, color="black", linetype="dashed") +
  geom_abline(intercept = -0.222926483, slope = -0.03791879, color="red", linetype="dashed") +
  geom_abline(intercept = 0.5157411, slope = 0.1829484, color="red", linetype="dashed") +
  geom_abline(intercept = 0.121018494, slope = 0.04727925, color="cyan", linetype="dashed") +
  geom_abline(intercept = 0.6910269, slope = 0.2177160, color="cyan", linetype="dashed") +
  labs(x = "Log Centroid size", 
       y = "PC1 (32.14 %)") +
  theme_classic()


#Alligatoridae
ggplot(figure) +
  aes(x = log(gpa$Csize), 
      y = pca_ggplot.X1) +
  geom_blank() +
  geom_abline(intercept = 0.230688160, slope = 0.09198746, color="black", linetype="dashed") +
  geom_abline(intercept = 0.146407332, slope = 0.07251479, color="red", linetype="dashed") +
  geom_abline(intercept = 0.144736591, slope = 0.08540270, color="orange", linetype="dashed") +
  geom_abline(intercept = -0.14731, slope = -0.01048, color="red", linetype="solid") +
  geom_abline(intercept = -0.003219, slope = 0.036730, color="gold", linetype="solid") +
  geom_abline(intercept = 0.2925, slope =  0.1359, color="lightgreen", linetype="solid") +
  labs(x = "Log Centroid size", 
       y = "PC1 (32.14 %)") +
  theme_classic()

#Crocodylinae
ggplot(figure) +
  aes(x = log(gpa$Csize), 
      y = pca_ggplot.X1) +
  geom_blank() +
  geom_abline(intercept = 0.230688160, slope = 0.09198746, color="black", linetype="dashed") +
  geom_abline(intercept = 0.406022698, slope = 0.13249764, color="cyan", linetype="dashed") +
  geom_abline(intercept = 0.442913027, slope = 0.15034108, color="green", linetype="dashed") +
  geom_abline(intercept = 0.423923305, slope = 0.14465661, color="darkgreen", linetype="dashed") +
  geom_abline(intercept = 0.65297, slope = 0.21312, color="green", linetype="solid") +
  geom_abline(intercept = 0.17502, slope = 0.07024, color="darkgreen", linetype="solid") +
  labs(x = "Log Centroid size", 
       y = "PC1 (32.14 %)") +
  theme_classic()

#Osteolaeminae
ggplot(figure) +
  aes(x = log(gpa$Csize), 
      y = pca_ggplot.X1) +
  geom_blank() +
  geom_abline(intercept = 0.230688160, slope = 0.09198746, color="black", linetype="dashed") +
  geom_abline(intercept = 0.406022698, slope = 0.13249764, color="cyan", linetype="dashed") +
  geom_abline(intercept = 0.442913027, slope = 0.15034108, color="green", linetype="dashed") +
  geom_abline(intercept = 0.466213249 , slope = 0.15977898 , color="purple", linetype="dashed") +
  geom_abline(intercept =  0.76048, slope = 0.25515, color="lightblue", linetype="solid") +
  geom_abline(intercept =  0.23973, slope = 0.09186, color="purple", linetype="solid") +
  labs(x = "Log Centroid size", 
       y = "PC1 (32.14 %)") +
  theme_classic()

#Gavialidae
ggplot(figure) +
  aes(x = log(gpa$Csize), 
      y = pca_ggplot.X1) +
  geom_blank() +
  geom_abline(intercept = 0.230688160, slope = 0.09198746, color="black", linetype="dashed") +
  geom_abline(intercept = 0.406022698, slope = 0.13249764, color="cyan", linetype="dashed") +
  geom_abline(intercept = 0.467429804, slope = 0.13470896, color="blue", linetype="dashed") +
  geom_abline(intercept =  0.34997, slope = 0.11606, color="blue", linetype="solid") +
  geom_abline(intercept =  0.6389, slope = 0.1553, color="pink", linetype="solid") +
  labs(x = "Log Centroid size", 
       y = "PC1 (32.14 %)") +
  theme_classic()

#Heterochony plots PC2----
#All
ggplot(figure) +
  aes(x = log(gpa$Csize), 
      y = pca_ggplot.X2) +
  geom_blank() +
  geom_abline(intercept = 0.43581974, slope = 0.14006650, color="black", linetype="dashed") +
  geom_abline(intercept = 0.51682644, slope = 0.16279803, color="red", linetype="dashed") +
  geom_abline(intercept = 0.26729657, slope = 0.09277671, color="cyan", linetype="dashed") +
  geom_abline(intercept = 0.52782443, slope = 0.17064599, color="orange", linetype="dashed") +
  geom_abline(intercept = 0.78843, slope = 0.23358, color="red", linetype="solid") +
  geom_abline(intercept = 0.59459, slope = 0.18763, color="gold", linetype="solid") +
  geom_abline(intercept = 0.46260, slope = 0.15476, color="lightgreen", linetype="solid") +
  geom_abline(intercept = 0.22020787, slope = 0.07209346, color="green", linetype="dashed") +
  geom_abline(intercept = 0.38880321 , slope = 0.13633257, color="darkgreen", linetype="dashed") +
  geom_abline(intercept = 0.09106, slope = 0.04060, color="green", linetype="solid") +
  geom_abline(intercept = 0.86288, slope = 0.29925, color="darkgreen", linetype="solid") +
  geom_abline(intercept = 0.11491408, slope = 0.03098098, color="purple", linetype="dashed") +
  geom_abline(intercept =  -0.15057, slope = -0.07611, color="lightblue", linetype="solid") +
  geom_abline(intercept =  0.07409, slope = 0.01848, color="purple", linetype="solid") +
  geom_abline(intercept = 0.22322165 , slope = 0.09000720, color="blue", linetype="dashed") +
  geom_abline(intercept =  0.43936, slope = 0.15482, color="blue", linetype="solid") +
  geom_abline(intercept =  -0.03170, slope = 0.02275, color="pink", linetype="solid") +
  labs(x = "Log Centroid size", 
       y = "PC2 (15.6 %)") +
  theme_classic()

#Ancestors
ggplot(figure) +
  aes(x = log(gpa$Csize), 
      y = pca_ggplot.X2) +
  geom_blank() +
  geom_abline(intercept = 0.43581974, slope = 0.14006650, color="black", linetype="dashed") +
  geom_abline(intercept = 0.51682644, slope = 0.16279803, color="red", linetype="dashed") +
  geom_abline(intercept = 0.26729657, slope = 0.09277671, color="cyan", linetype="dashed") +
  geom_abline(intercept = 0.52782443, slope = 0.17064599, color="orange", linetype="dashed") +
  geom_abline(intercept = 0.22020787, slope = 0.07209346, color="green", linetype="dashed") +
  geom_abline(intercept = 0.38880321 , slope = 0.13633257, color="darkgreen", linetype="dashed") +
  geom_abline(intercept = 0.11491408, slope = 0.03098098, color="purple", linetype="dashed") +
  geom_abline(intercept = 0.22322165 , slope = 0.09000720, color="blue", linetype="dashed") +
  labs(x = "Log Centroid size", 
       y = "PC2 (15.6 %)") +
  theme_classic()

#Crocodylia, Alligatoridae & Longirostres
ggplot(figure) +
  aes(x = log(gpa$Csize), 
      y = pca_ggplot.X2) +
  geom_blank() +
  geom_abline(intercept = 0.43581974, slope = 0.14006650, color="black", linetype="dashed") +
  geom_abline(intercept = 0.51682644, slope = 0.16279803, color="red", linetype="dashed") +
  geom_abline(intercept = 0.26729657, slope = 0.09277671, color="cyan", linetype="dashed") +
  labs(x = "Log Centroid size", 
       y = "PC2 (15.6 %)") +
  theme_classic()

#Alligatoridae
ggplot(figure) +
  aes(x = log(gpa$Csize), 
      y = pca_ggplot.X2) +
  geom_blank() +
  geom_abline(intercept = 0.43581974, slope = 0.14006650, color="black", linetype="dashed") +
  geom_abline(intercept = 0.51682644, slope = 0.16279803, color="red", linetype="dashed") +
  geom_abline(intercept = 0.52782443, slope = 0.17064599, color="orange", linetype="dashed") +
  geom_abline(intercept = 0.78843, slope = 0.23358, color="red", linetype="solid") +
  geom_abline(intercept = 0.59459, slope = 0.18763, color="gold", linetype="solid") +
  geom_abline(intercept = 0.46260, slope = 0.15476, color="lightgreen", linetype="solid") +
  labs(x = "Log Centroid size", 
       y = "PC2 (15.6 %)") +
  theme_classic()

#Crocodylinae
ggplot(figure) +
  aes(x = log(gpa$Csize), 
      y = pca_ggplot.X2) +
  geom_blank() +
  geom_abline(intercept = 0.43581974, slope = 0.14006650, color="black", linetype="dashed") +
  geom_abline(intercept = 0.26729657, slope = 0.09277671, color="cyan", linetype="dashed") +
  geom_abline(intercept = 0.22020787, slope = 0.07209346, color="green", linetype="dashed") +
  geom_abline(intercept = 0.38880321 , slope = 0.13633257, color="darkgreen", linetype="dashed") +
  geom_abline(intercept = 0.09106, slope = 0.04060, color="green", linetype="solid") +
  geom_abline(intercept = 0.86288, slope = 0.29925, color="darkgreen", linetype="solid") +
  labs(x = "Log Centroid size", 
       y = "PC2 (15.6 %)") +
  theme_classic()

#Osteolaeminae
ggplot(figure) +
  aes(x = log(gpa$Csize), 
      y = pca_ggplot.X2) +
  geom_blank() +
  geom_abline(intercept = 0.43581974, slope = 0.14006650, color="black", linetype="dashed") +
  geom_abline(intercept = 0.26729657, slope = 0.09277671, color="cyan", linetype="dashed") +
  geom_abline(intercept = 0.22020787, slope = 0.07209346, color="green", linetype="dashed") +
  geom_abline(intercept = 0.11491408, slope = 0.03098098, color="purple", linetype="dashed") +
  geom_abline(intercept =  -0.15057, slope = -0.07611, color="lightblue", linetype="solid") +
  geom_abline(intercept =  0.07409, slope = 0.01848, color="purple", linetype="solid") +
  labs(x = "Log Centroid size", 
       y = "PC2 (15.6 %)") +
  theme_classic()

#Gavialidae
ggplot(figure) +
  aes(x = log(gpa$Csize), 
      y = pca_ggplot.X2) +
  geom_blank() +
  geom_abline(intercept = 0.43581974, slope = 0.14006650, color="black", linetype="dashed") +
  geom_abline(intercept = 0.26729657, slope = 0.09277671, color="cyan", linetype="dashed") +
  geom_abline(intercept = 0.22322165 , slope = 0.09000720, color="blue", linetype="dashed") +
  geom_abline(intercept =  0.43936, slope = 0.15482, color="blue", linetype="solid") +
  geom_abline(intercept =  -0.03170, slope = 0.02275, color="pink", linetype="solid") +
  labs(x = "Log Centroid size", 
       y = "PC2 (15.6 %)") +
  theme_classic()


#Shape vs Snout and Ecology----

ggplot(figure) +
  aes(x = pca_ggplot.X1, 
      y = pca_ggplot.X2, 
      fill = Genus,
      shape = Skull.shape
  ) +
  geom_point(size=4) +
  geom_hline(yintercept=0, linetype="dashed", color="grey") +
  geom_vline(xintercept=0, linetype="dashed", color="grey") +
  scale_color_manual(values = c(Alligatoridae = "#F8766D", 
                                Crocodylidae = "#31B425", Gavialis = "#20AFEC", Tomistoma = "#FF61C3")) +
  scale_shape_manual(values = c(21,24,22)) +
  labs(x = "PC1 (32.14%)", 
       y = "PC2 (15.6 %)", 
       shape = "Size class",
       colour = "Family") +
  theme_classic()

skull <- procD.lm(gpa$coords ~ taxo$Skull.shape)
summary(skull)
morphol.disparity(skull, groups=taxo$Skull.shape)
pwmeans_snout <- pairwise(skull, groups = taxo$Skull.shape)
summary(pwmeans_snout, test.type="dist")
summary(pwmeans_snout, test.type="var")

skull_size <- procD.lm(gpa$coords ~ log(gpa$Csize)*taxo$Skull.shape)
summary(skull_size)
pwmeans_snoutsize <- pairwise(skull_size, groups = taxo$Skull.shape)
summary(pwmeans_snoutsize, test.type="dist")
summary(pwmeans_snoutsize, test.type="var")

ggplot(figure) +
  aes(x = pca_ggplot.X1, 
      y = pca_ggplot.X2, 
      fill = Genus,
      shape = Ecology
      ) +
  geom_point(size=4) +
  geom_hline(yintercept=0, linetype="dashed", color="grey") +
  geom_vline(xintercept=0, linetype="dashed", color="grey") +
  scale_color_manual(values = c(Alligatoridae = "#F8766D", 
                                Crocodylidae = "#31B425", Gavialis = "#20AFEC", Tomistoma = "#FF61C3")) +
  scale_shape_manual(values = c(21,24,22)) +
  labs(x = "PC1 (32.14%)", 
       y = "PC2 (15.6 %)", 
       shape = "Size class",
       colour = "Family") +
  theme_classic()

ecology <- procD.lm(gpa$coords ~ taxo$Ecology)
summary(ecology)
morphol.disparity(ecology, groups=taxo$Ecology)
pwmeans_eco <- pairwise(ecology, groups = taxo$Ecology)
summary(pwmeans_eco, test.type="dist")
summary(pwmeans_eco, test.type="var")

ecology_size <- procD.lm(gpa$coords ~ log(gpa$Csize)*taxo$Ecology)
summary(ecology_size)
pwmeans_ecosize <- pairwise(ecology_size, groups = taxo$Ecology)
summary(pwmeans_ecosize, test.type="dist")
summary(pwmeans_ecosize, test.type="var")


#Test Symmetry----

lmpair <- read.csv("landmark_pairs.csv", sep=";", header = TRUE) #setup paired landmarks
indcroc <- c(1:67) #individual numbering
dataframe <- geomorph.data.frame(shape=gpa$coords, ind=indcroc)
bilat.symmetry(A=shape, ind = ind, object.sym = TRUE, land.pairs = lmpair, data=dataframe, iter=100)

#Redo analysis with only medial and left side landmarks
tps
str(tps)
#Dataset unsymmetrized
tps_sym <- tps[-c(4,6,9,10,12,15,17,19,21,23,25), , ]
str(tps_sym)
tps_sym
#new GPA
gpa_sym <- gpagen(tps_sym)
plot(gpa_sym$Csize)
str(gpa_sym$coords)
#New PCA
pca_sym <- gm.prcomp(gpa_sym$coords)
summary(pca_sym)
#Plot PCA
dim(pca_sym$x)
pca_sym_ggplot <- data.frame(matrix(pca_sym$x, nrow=67, ncol=35))
ggplot(pca_sym_ggplot, aes(x=X1, y=X2, fill=taxo$Genus)) +
  geom_point(size=5, aes(shape=taxo$Size.class)) +
  scale_shape_manual(values = c(24,21,22,23))+
  geom_hline(yintercept=0) +
  geom_vline(xintercept=0) +
  theme_bw()
