# Supplementary material for: Ontogenetic variability of the intertympanic sinus distinguishes lineages within Crocodylia
Source: J Anat. 2023 Jan 29;242(6):1096–123. doi: 10.1111/joa.13830 (PMC10184552; doi:10.1111/joa.13830)
Supplement: Supplementary file 3 — Data S3. [file JOA-242-1096-s011.txt]

library(geomorph)
library(ggplot2)

#Inventory----
list <- list.files(pattern="tps")
list

taxo <- read.csv("taxo_Alligatoridae.csv", sep=",")

tps <- readmulti.tps(list)

#PCA----
gpa <- gpagen(tps)
plot(gpa$Csize)

pca <- gm.prcomp(gpa$coords)
summary(pca)
plot(pca)

#PCA Visualisation----

dim(pca$x)
pca_ggplot <- data.frame(matrix(pca$x, nrow=24, ncol=23))

#Plot 3D
color <- c(rep("red",9), rep("lightgreen", 3), rep("green",10), "green4", "brown")
plot3d(pca_ggplot$X1, pca_ggplot$X2, pca_ggplot$X3, xlab="PC1", ylab="PC2", zlab="PC3", type="p", size=20, col=color)

#Plot 2D

figure <- data.frame(pca_ggplot$X1, pca_ggplot$X2, pca_ggplot$X3, taxo)

ggplot(figure) +
  aes(x = pca_ggplot.X1,
      y = pca_ggplot.X2,
      fill= Species,
      size = gpa$Csize,
      shape = Genus) +
  geom_point() +
  scale_shape_manual(values = c(21, 24, 22)) +
  geom_hline(yintercept=0, linetype="dashed", color="grey") +
  geom_vline(xintercept=0, linetype="dashed", color="grey") +
  labs(x = "PC1 (35 %)", 
       y = "PC2 (19.38 %)",
       shape = "Genus",
       size = "Centroid size") +
  theme_classic()

ggplot(figure) +
  aes(x = pca_ggplot.X1,
      y = pca_ggplot.X3,
      fill= Species,
      size = gpa$Csize,
      shape = Genus) +
  geom_point() +
  scale_shape_manual(values = c(21, 24, 22)) +
  geom_hline(yintercept=0, linetype="dashed", color="grey") +
  geom_vline(xintercept=0, linetype="dashed", color="grey") +
  labs(x = "PC1 (35 %)", 
       y = "PC3 (11.65 %)",
       shape = "Genus",
       size = "Centroid size") +
  theme_classic()

ggplot(figure) +
  aes(x = pca_ggplot.X3,
      y = pca_ggplot.X2,
      fill= Species,
      size = gpa$Csize,
      shape = Genus) +
  geom_point() +
  scale_shape_manual(values = c(21, 24, 22)) +
  geom_hline(yintercept=0, linetype="dashed", color="grey") +
  geom_vline(xintercept=0, linetype="dashed", color="grey") +
  labs(x = "PC3 (11.65 %)", 
       y = "PC2 (19.38 %)",
       shape = "Genus",
       size = "Centroid size") +
  theme_classic()

#Relation with Csize----

ggplot(pca_ggplot, aes(x=taxo$Skull.length..cm., y=gpa$Csize, col=taxo$Species)) +
  geom_point(size=4, aes(shape=taxo$Size.class)) +
  geom_hline(yintercept=0) +
  geom_vline(xintercept=0) +
  theme_bw()

#PERMANOVAs----
testsize <- procD.lm(gpa$coords ~ gpa$Csize)
summary(testsize)
testgenus <- procD.lm(gpa$coords ~ taxo$Genus)
summary(testgenus)
testspecies <- procD.lm(gpa$coords ~ taxo$Species)
summary(testspecies)

testlogsize <- procD.lm(gpa$coords ~ log(gpa$Csize))
summary(testlogsize)

test <- procD.lm(gpa$coords ~ log(gpa$Csize) * taxo$Species)
summary(test)

testPC1 <- procD.lm(pca$x[,1] ~ log(gpa$Csize) * taxo$Species)
summary(testPC1)

testPC2 <- procD.lm(pca$x[,2] ~ log(gpa$Csize) * taxo$Species)
summary(testPC2)

disparity <- morphol.disparity(gpa$coords ~ log(gpa$Csize) * taxo$Species, groups = taxo$Species)
summary(disparity)

#Regression line on size----
#PC1
regcsize <- lm(pca_ggplot$X1 ~ gpa$Csize)
summary(regcsize)
plot(regcsize)

regcsize_alligator <- lm(pca_ggplot$X1[1:9] ~ gpa$Csize[1:9] )
summary(regcsize_alligator)
plot(regcsize_alligator)

regcsize_caimanlat <- lm(pca_ggplot$X1[13:22] ~ gpa$Csize[13:22])
summary(regcsize_caimanlat)
plot(regcsize_caimanlat)

regcsize_caimancroc <- lm(pca_ggplot$X1[10:12] ~ gpa$Csize[10:12])
summary(regcsize_caimancroc)
plot(regcsize_caimancroc)

regcsizelog <- lm(pca_ggplot$X1 ~ log(gpa$Csize))
summary(regcsizelog)
plot(regcsizelog)

regcsizelog_alligator <- lm(pca_ggplot$X1[1:9] ~ log(gpa$Csize[1:9]))
summary(regcsizelog_alligator)
plot(regcsizelog_alligator)

regcsizelog_caimanlat <- lm(pca_ggplot$X1[13:22] ~ log(gpa$Csize[13:22]))
summary(regcsizelog_caimanlat)
plot(regcsizelog_caimanlat)

regcsizelog_caimancroc <- lm(pca_ggplot$X1[10:12] ~ log(gpa$Csize[10:12]))
summary(regcsizelog_caimancroc)
plot(regcsizelog_caimancroc)

#PC2
regcsize2 <- lm(pca_ggplot$X2 ~ gpa$Csize)
summary(regcsize2)

regcsize2_alligator <- lm(pca_ggplot$X2[1:9] ~ gpa$Csize[1:9] )
summary(regcsize2_alligator)
plot(regcsize2_alligator)

regcsize2_caimanlat <- lm(pca_ggplot$X2[13:22] ~ gpa$Csize[13:22])
summary(regcsize2_caimanlat)
plot(regcsize2_caimanlat)

regcsize2_caimancroc <- lm(pca_ggplot$X2[10:12] ~ gpa$Csize[10:12])
summary(regcsize2_caimancroc)

regcsize2log <- lm(pca_ggplot$X2 ~ log(gpa$Csize))
summary(regcsize2log)

regcsize2log_alligator <- lm(pca_ggplot$X2[1:9] ~ log(gpa$Csize[1:9]))
summary(regcsize2log_alligator)

regcsize2log_caimanlat <- lm(pca_ggplot$X2[13:22] ~ log(gpa$Csize[13:22]))
summary(regcsize2log_caimanlat)
plot(regcsize2log_caimanlat)

regcsize2log_caimancroc <- lm(pca_ggplot$X2[10:12] ~ log(gpa$Csize[10:12]))
summary(regcsize2log_caimancroc)


#Plot PC vs Size----

ggplot(figure) +
  aes(x = gpa$Csize,
      y = pca_ggplot.X1,
      fill= Species,
      size = gpa$Csize,
      shape = Genus) +
  geom_point() +
  scale_shape_manual(values = c(21, 24, 22)) +
  geom_abline(intercept =  -0.21633 , slope = 6.29136, color="red", linetype="dashed") +
  geom_abline(intercept = -0.26132, slope = 5.94398, color="green", linetype="dashed") +
  labs(x = "Centroid Size", 
       y = "PC1 (35 %)",
       shape = "Genus",
       size = "Centroid size") +
  theme_classic()

ggplot(figure) +
  aes(x = gpa$Csize,
      y = pca_ggplot.X2,
      fill= Species,
      size = gpa$Csize,
      shape = Genus) +
  geom_point() +
  geom_abline(intercept =  -0.12306  , slope = 0.94977, color="red", linetype="dashed") +
  geom_abline(intercept = -0.04049, slope = 2.50586, color="green", linetype="dashed") +
  scale_shape_manual(values = c(21, 24, 22)) +
  labs(x = "Centroid Size", 
       y = "PC2 (19.38 %)",
       shape = "Genus",
       size = "Centroid size") +
  theme_classic()

ggplot(figure) +
  aes(x = log(gpa$Csize),
      y = pca_ggplot.X1,
      fill= Species,
      size = gpa$Csize,
      shape = Genus) +
  geom_point() +
  scale_shape_manual(values = c(21, 24, 22)) +
  geom_abline(intercept =  0.84680, slope = 0.24614, color="red", linetype="dashed") +
  geom_abline(intercept = 0.71066, slope = 0.22297, color="green", linetype="dashed") +
  geom_abline(intercept = 0.65896, slope = 0.21507, color="lightgreen", linetype="dashed") +
  labs(x = "Log Centroid Size", 
       y = "PC1 (35 %)",
       shape = "Genus",
       size = "Centroid size") +
  theme_classic()

ggplot(figure) +
  aes(x = log(gpa$Csize),
      y = pca_ggplot.X2,
      fill= Species,
      size = gpa$Csize,
      shape = Genus) +
  geom_point() +
  geom_abline(intercept =  0.04324  , slope = 0.03893, color="red", linetype="dashed") +
  geom_abline(intercept = 0.35419, slope = 0.08953, color="green", linetype="dashed") +
  scale_shape_manual(values = c(21, 24, 22)) +
  labs(x = "Log Centroid Size", 
       y = "PC2 (19.38 %)",
       shape = "Genus",
       size = "Centroid size") +
  theme_classic()

#Warps----

landlinks <- read.csv("links.csv")

ref <- mshape(gpa$coords)
plot(ref, links=landlinks)
GP1 <- gridPar(pt.bg="cyan", pt.size=1, txt.adj = NULL, txt.pos = NULL, txt.cex=0.8, txt.col="black")

PC1<- pca$x[,1]
preds <- shape.predictor(gpa$coords, x=PC1, Intercept=FALSE,
                         pred1=min(PC1), pred2=max(PC1))

plotRefToTarget(ref, preds$pred1, method="points", gridPars=GP1, links=landlinks) #min PC1
plotRefToTarget(ref, preds$pred1, method="vector", gridPars=GP1)
plotRefToTarget(ref, preds$pred2, method="points", gridPars=GP1, links=landlinks) #max PC1 > slight anteroposterior expansion and development of parietal processes
plotRefToTarget(ref, preds$pred2, method="vector", gridPars=GP1)

PC2<- pca$x[,2]
preds2 <- shape.predictor(gpa$coords, x=PC2, Intercept=FALSE,
                          pred1=min(PC2), pred2=max(PC2))
plotRefToTarget(ref, preds2$pred1, method="points", gridPars=GP1, links=landlinks) #min PC2 > développement dorsal des par.proc.post
plotRefToTarget(ref, preds2$pred1, method="vector", gridPars=GP1) 
plotRefToTarget(ref, preds2$pred2, method="points", gridPars=GP1, links=landlinks) #max PC2 > développement antérieur des par.proc.post
plotRefToTarget(ref, preds2$pred2, method="vector", gridPars=GP1)

PC3<- pca$x[,3]
preds3 <- shape.predictor(gpa$coords, x=PC3, Intercept=FALSE,
                          pred1=min(PC3), pred2=max(PC3))
plotRefToTarget(ref, preds3$pred1, method="points", gridPars=GP1, links=landlinks) #min PC3
plotRefToTarget(ref, preds3$pred1, method="vector", gridPars=GP1) 
plotRefToTarget(ref, preds3$pred2, method="points", gridPars=GP1, links=landlinks) #max PC3
plotRefToTarget(ref, preds3$pred2, method="vector", gridPars=GP1)


#Ontogenetic trajectories with predicted values----
#geomorph dataframe
gdf <- geomorph.data.frame(gpa, specimens<-taxo$Num.identification, species=taxo$Species,genera=taxo$Genus, sizeclass=taxo$Size.class,skull_length=taxo$Skull.length..cm.)

summary(test)
plotAllometry(test, size=gdf$Csize, logsz = TRUE, method="PredLine", pch=19, col=as.factor(gdf$species))
