# Supplementary material for: Ontogenetic variability of the intertympanic sinus distinguishes lineages within Crocodylia
Source: J Anat. 2023 Jan 29;242(6):1096–123. doi: 10.1111/joa.13830 (PMC10184552; doi:10.1111/joa.13830)
Supplement: Supplementary file 4 — Data S4. [file JOA-242-1096-s006.txt]

library(geomorph)
library(ggplot2)

#Specimen inventory----
list <- list.files(pattern="tps")
list

taxo <- read.csv("taxo_crocodylidae+voay.csv", sep=",")

tps <- readmulti.tps(list)


#GPA----
gpa <- gpagen(tps)
plot(gpa$Csize)


#PCA----
pca <- gm.prcomp(gpa$coords)
summary(pca)
plot(pca)


#PCA Plots----
dim(pca$x)
pca_ggplot <- data.frame(matrix(pca$x, nrow=33, ncol=32))

figure <- data.frame(pca_ggplot$X1, pca_ggplot$X2, pca_ggplot$X3, taxo)

ggplot(figure) +
   aes(x = pca_ggplot.X1, 
       y = pca_ggplot.X2, 
       fill = Species,
       size = gpa$Csize,
       shape = Genus
   ) +
   geom_point() +
   geom_hline(yintercept=0, linetype="dashed", color="grey") +
   geom_vline(xintercept=0, linetype="dashed", color="grey") +
   scale_fill_manual(values = c(`Crocodylus acutus` = "#ff0000", `Crocodylus halli` = "#D78f0f", 
                                 `Crocodylus niloticus` = "#A1A300", `Crocodylus palustris` = "#38B500", `Crocodylus porosus` = "#00b0f5", 
                                 `Crocodylus siamensis` = "#00BDc2", `Crocodylus sp.` = "#999999", `Mecistops sp.` = "#948fff", `Osteolaemus tetraspis` = "#DE70F4", 
                                 `Voay robustus` = "#FF61C3")) +
   scale_shape_manual(values = c(23,24,21,22)) +
   labs(x = "PC1 (27.04 %)", 
        y = "PC2 (16.69 %)", 
        shape = "Genus",
        colour = "Species",
        size = "Centroid Size") +
   theme_classic()   

ggplot(figure) +
  aes(x = pca_ggplot.X2, 
      y = pca_ggplot.X3, 
      fill = Species,
      size = gpa$Csize,
      shape = Genus
  ) +
  geom_point() +
  geom_hline(yintercept=0, linetype="dashed", color="grey") +
  geom_vline(xintercept=0, linetype="dashed", color="grey") +
  scale_fill_manual(values = c(`Crocodylus acutus` = "#ff0000", `Crocodylus halli` = "#D78f0f", 
                                 `Crocodylus niloticus` = "#A1A300", `Crocodylus palustris` = "#38B500", `Crocodylus porosus` = "#00b0f5", 
                                 `Crocodylus siamensis` = "#00BDc2", `Crocodylus sp.` = "#999999", `Mecistops sp.` = "#948fff", `Osteolaemus tetraspis` = "#DE70F4", 
                                 `Voay robustus` = "#FF61C3")) +
   scale_shape_manual(values = c(23,24,21,22)) +
  labs(x = "PC2 (16.69 %)", 
       y = "PC3 (12.28 %)", 
       shape = "Genus",
       colour = "Species",
       size = "Centroid Size") +
  theme_classic()   


#Procrustes ANOVA----

testgenus <- procD.lm(gpa$coords ~ taxo$Genus)
summary(testgenus)
testspecies <- procD.lm(gpa$coords ~ taxo$Species)
summary(testspecies)
testsize <- procD.lm(gpa$coords ~ gpa$Csize)
summary(testsize)
testlogsize <- procD.lm(gpa$coords ~ log(gpa$Csize))
summary(testlogsize)

test <- procD.lm(gpa$coords ~ log(gpa$Csize) * taxo$Species)
summary(test)
testPC1 <- procD.lm(pca$x[,1] ~ log(gpa$Csize) * taxo$Species)
summary(testPC1)
testPC2 <- procD.lm(pca$x[,2] ~ log(gpa$Csize) * taxo$Species)
summary(testPC2)
testPC3 <- procD.lm(pca$x[,3] ~ log(gpa$Csize) * taxo$Species)
summary(testPC3)

commontest <- procD.lm(gpa$coords ~ log(gpa$Csize) + taxo$Species)
summary(commontest)


#Regressions PC1vsSize----
regcsize <- lm(pca_ggplot$X1 ~ gpa$Csize)
summary(regcsize)
plot(regcsize)

regcsize_niloticus <- lm(pca_ggplot$X1[3:11] ~ gpa$Csize[3:11])
summary(regcsize_niloticus)
plot(regcsize_niloticus)

regcsize_porosiam <- lm(pca_ggplot$X1[13:16] ~ gpa$Csize[13:16])
summary(regcsize_porosiam)
plot(regcsize_porosiam)

regcsize_mecistops <- lm(pca_ggplot$X1[20:25] ~ gpa$Csize[20:25])
summary(regcsize_mecistops)
plot(regcsize_mecistops)

regcsize_osteo <- lm(pca_ggplot$X1[26:30] ~ gpa$Csize[26:30])
summary(regcsize_osteo)
plot(regcsize_osteo)

#Regressions PC1vsLogSize----
regcsizelog <- lm(pca_ggplot$X1 ~ log(gpa$Csize))
summary(regcsizelog)
plot(regcsizelog)

regcsizelog_niloticus <- lm(pca_ggplot$X1[3:10] ~ log(gpa$Csize[3:10]))
summary(regcsizelog_niloticus)
plot(regcsizelog_niloticus)

regcsizelog_porosiam <- lm(pca_ggplot$X1[13:16] ~ log(gpa$Csize[13:16]))
summary(regcsizelog_porosiam)
plot(regcsizelog_porosiam)

regcsizelog_mecistops <- lm(pca_ggplot$X1[20:25] ~ log(gpa$Csize[20:25]))
summary(regcsizelog_mecistops)
plot(regcsizelog_mecistops)

regcsizelog_osteo <- lm(pca_ggplot$X1[26:30] ~ log(gpa$Csize[26:30]))
summary(regcsizelog_osteo)
plot(regcsize_osteo)


#Regressions PC2vsSize----
regcsize2 <- lm(pca_ggplot$X2 ~ gpa$Csize)
summary(regcsize2)

regcsize2_niloticus <- lm(pca_ggplot$X2[3:10] ~ gpa$Csize[3:10])
summary(regcsize2_niloticus)

regcsize2_porosiam <- lm(pca_ggplot$X2[12:16] ~ gpa$Csize[12:16])
summary(regcsize2_porosiam)
plot(regcsize2_porosiam)

regcsize2_mecistops <- lm(pca_ggplot$X2[20:25] ~ gpa$Csize[20:25])
summary(regcsize2_mecistops)
plot(regcsize2_mecistops)

regcsize2_osteo <- lm(pca_ggplot$X2[26:30] ~ gpa$Csize[26:30])
summary(regcsize2_osteo)
plot(regcsize2_osteo)

#Regressions PC2vsLogSize----
regcsizelog2 <- lm(pca_ggplot$X2 ~ log(gpa$Csize))
summary(regcsizelog2)

regcsizelog2_niloticus <- lm(pca_ggplot$X2[3:10] ~ log(gpa$Csize[3:10]))
summary(regcsizelog2_niloticus)

regcsizelog2_porosiam <- lm(pca_ggplot$X2[13:16] ~ log(gpa$Csize[13:16]))
summary(regcsizelog2_porosiam)

regcsizelog2_mecistops <- lm(pca_ggplot$X2[20:25] ~ log(gpa$Csize[20:25]))
summary(regcsizelog2_mecistops)

regcsizelog2_osteo <- lm(pca_ggplot$X2[27:30] ~ log(gpa$Csize[27:30]))
summary(regcsizelog2_osteo)

#Figures PC vs LogSize----

ggplot(figure) +
  aes(x = log(gpa$Csize), 
      y = pca_ggplot.X1, 
      fill = Species,
      size = gpa$Csize,
      shape = Genus,
  ) +
  geom_point() +
  scale_fill_manual(values = c(`Crocodylus acutus` = "#ff0000", `Crocodylus halli` = "#D78f0f", 
                               `Crocodylus niloticus` = "#A1A300", `Crocodylus palustris` = "#38B500", `Crocodylus porosus` = "#00b0f5", 
                               `Crocodylus siamensis` = "#00BDc2", `Crocodylus sp.` = "#999999", `Mecistops sp.` = "#948fff", `Osteolaemus tetraspis` = "#DE70F4", 
                               `Voay robustus` = "#FF61C3")) +
  scale_shape_manual(values = c(23,24,21,22)) +
  geom_abline(intercept = -0.67451 , slope = -0.23632, color="#A1A300", linetype="solid") +
  geom_abline(intercept = -0.15872, slope = -0.08554, color="#00b0f5", linetype="solid") +
  geom_abline(intercept = -0.89166, slope = -0.33175, color="#948fff", linetype="solid") +
  geom_abline(intercept = -0.19963, slope = -0.09326, color="#DE70F4", linetype="dashed") +
  labs(x = "Log Centroid size", 
       y = "PC1 (27.04 %)", 
       shape = "Genus",
       colour = "Species",
       size="Centroid size") +
  theme_classic()+
  theme(legend.position="none")


ggplot(figure) +
  aes(x = log(gpa$Csize), 
      y = pca_ggplot.X2, 
      fill = Species,
      size = gpa$Csize,
      shape = Genus,
  ) +
  geom_point() +
  scale_fill_manual(values = c(`Crocodylus acutus` = "#ff0000", `Crocodylus halli` = "#D78f0f", 
                               `Crocodylus niloticus` = "#A1A300", `Crocodylus palustris` = "#38B500", `Crocodylus porosus` = "#00b0f5", 
                               `Crocodylus siamensis` = "#00BDc2", `Crocodylus sp.` = "#999999", `Mecistops sp.` = "#948fff", `Osteolaemus tetraspis` = "#DE70F4", 
                               `Voay robustus` = "#FF61C3")) +
  scale_shape_manual(values = c(23,24,21,22)) +
  geom_abline(intercept =  0.05656 , slope = 0.03190, color="#A1A300", linetype="dashed") +
  geom_abline(intercept = 0.48443, slope = 0.17686, color="#00b0f5", linetype="solid") +
  geom_abline(intercept = 0.19958, slope = 0.08995, color="#948fff", linetype="dashed") +
  geom_abline(intercept =  0.22102, slope = 0.04617, color="#DE70F4", linetype="dashed") +
  labs(x = "Log Centroid size", 
       y = "PC2 (16.69 %)", 
       shape = "Genus",
       colour = "Species",
       size="Centroid size") +
  theme_classic() +
  theme(legend.position="none")

ggplot(figure) +
  aes(x = log(gpa$Csize), 
      y = pca_ggplot.X3, 
      fill = Species,
      size = gpa$Csize,
      shape = Genus,
  ) +
  geom_point() +
  scale_fill_manual(values = c(`Crocodylus acutus` = "#ff0000", `Crocodylus halli` = "#D78f0f", 
                               `Crocodylus niloticus` = "#A1A300", `Crocodylus palustris` = "#38B500", `Crocodylus porosus` = "#00b0f5", 
                               `Crocodylus siamensis` = "#00BDc2", `Crocodylus sp.` = "#999999", `Mecistops sp.` = "#948fff", `Osteolaemus tetraspis` = "#DE70F4", 
                               `Voay robustus` = "#FF61C3")) +
  scale_shape_manual(values = c(23,24,21,22)) +
  labs(x = "Log Centroid size", 
       y = "PC3 (12.28 %)", 
       shape = "Genus",
       colour = "Species",
       size="Centroid size") +
  theme_classic()


#Warps----

landlinks <- read.csv("links.csv")

ref <- mshape(gpa$coords)
plot(ref, links=landlinks)
GP1 <- gridPar(pt.bg="cyan", pt.size=1, txt.cex=0.8, txt.col="black")

PC1<- pca$x[,1]
preds <- shape.predictor(gpa$coords, x=PC1, Intercept=FALSE,
                         pred1=min(PC1), pred2=max(PC1))

plotRefToTarget(ref, preds$pred1, method="points", gridPars=GP1, links=landlinks) 
plotRefToTarget(ref, preds$pred1, method="vector", gridPars=GP1)
plotRefToTarget(ref, preds$pred2, method="points", gridPars=GP1, links=landlinks) 
plotRefToTarget(ref, preds$pred2, method="vector", gridPars=GP1)

PC2<- pca$x[,2]
preds2 <- shape.predictor(gpa$coords, x=PC2, Intercept=FALSE,
                          pred1=min(PC2), pred2=max(PC2))
plotRefToTarget(ref, preds2$pred1, method="points", gridPars=GP1, links=landlinks)
plotRefToTarget(ref, preds2$pred1, method="vector", gridPars=GP1) 
plotRefToTarget(ref, preds2$pred2, method="points", gridPars=GP1, links=landlinks) 
plotRefToTarget(ref, preds2$pred2, method="vector", gridPars=GP1)

PC3<- pca$x[,3]
preds3 <- shape.predictor(gpa$coords, x=PC3, Intercept=FALSE,
                          pred1=min(PC3), pred2=max(PC3))
plotRefToTarget(ref, preds3$pred1, method="points", gridPars=GP1, links=landlinks) 
plotRefToTarget(ref, preds3$pred1, method="vector", gridPars=GP1) 
plotRefToTarget(ref, preds3$pred2, method="points", gridPars=GP1, links=landlinks) 
plotRefToTarget(ref, preds3$pred2, method="vector", gridPars=GP1)


ggplot(pca_ggplot, aes(x=X1, y=X2, col=taxo$Num.identification)) +
  geom_point(size=5, aes(shape=taxo$Genus)) +
  geom_hline(yintercept=0) +
  geom_vline(xintercept=0) +
  theme_bw()
