# Supplementary material for: Ontogenetic variability of the intertympanic sinus distinguishes lineages within Crocodylia
Source: J Anat. 2023 Jan 29;242(6):1096–123. doi: 10.1111/joa.13830 (PMC10184552; doi:10.1111/joa.13830)
Supplement: Supplementary file 5 — Data S5. [file JOA-242-1096-s008.txt]

library(geomorph)
library(ggplot2)

#specimen inventory----
list <- list.files(pattern="tps")
list
taxo <- read.csv("taxo_gavialidae.csv", sep=";")
tps <- readmulti.tps(list)

#GPA----
gpa <- gpagen(tps)
plot(gpa$Csize)
#PCA----
pca <- gm.prcomp(gpa$coords)
summary(pca)
plot(pca)
#PCA Plots----
dim(pca$x)
pca_ggplot <- data.frame(matrix(pca$x, nrow=10, ncol=11))

figure <- data.frame(pca_ggplot$X1, pca_ggplot$X2, pca_ggplot$X3, taxo)

ggplot(figure) +
 aes(x = pca_ggplot.X1, 
     y = pca_ggplot.X2, 
     fill = Species,
     shape = Species,
     size = gpa$Csize) +
  geom_point(colour = "#112446") +
  geom_hline(yintercept=0, linetype="dashed", color="grey") +
  geom_vline(xintercept=0, linetype="dashed", color="grey") +
 scale_fill_manual(values = c(`Gavialis gangeticus` = "#20AFEC", 
`Tomistoma schlegelii` = "#FF61C3")) +
  scale_shape_manual(values = c(24,25)) +
  labs(x = "PC1 (41.45 %)", 
       y = "PC2 (28.80 %)",
       size = "Centroid Size") +
 theme_classic()

#Permanovas----
testsize <- procD.lm(gpa$coords ~ gpa$Csize)
summary(testsize)
testlogsize <- procD.lm(gpa$coords ~ log(gpa$Csize))
summary(testlogsize)

testspecies <- procD.lm(gpa$coords ~ taxo$Species)
summary(testspecies) 

test <- procD.lm(gpa$coords ~ log(gpa$Csize) * taxo$Species)
summary(test)
morphol.disparity(test, groups=taxo$Species)

testPC1 <- procD.lm(pca$x[,1] ~ log(gpa$Csize) * taxo$Species)
summary(testPC1)
testPC2 <- procD.lm(pca$x[,2] ~ log(gpa$Csize) * taxo$Species)
summary(testPC2)
testPC3 <- procD.lm(pca$x[,3] ~ log(gpa$Csize) * taxo$Species)
summary(testPC3)

#Regressions----
#PC1
regcsize <- lm(pca_ggplot$X1 ~ gpa$Csize)
summary(regcsize)

regcsize_gavial <- lm(pca_ggplot$X1[1:5] ~ gpa$Csize[1:5])
summary(regcsize_gavial)

regcsize_tomi <- lm(pca_ggplot$X1[6:10] ~ gpa$Csize[6:10])
summary(regcsize_tomi)

regcsizelog_gavial <- lm(pca_ggplot$X1[1:5] ~ log(gpa$Csize[1:5]))
summary(regcsizelog_gavial)

regcsizelog_tomi <- lm(pca_ggplot$X1[6:10] ~ log(gpa$Csize[6:10]))
summary(regcsizelog_tomi)

#PC2
regcsize2 <- lm(pca_ggplot$X2 ~ gpa$Csize)
summary(regcsize2)

regcsize2_gavial <- lm(pca_ggplot$X2[1:5] ~ gpa$Csize[1:5])
summary(regcsize2_gavial)

regcsize2_tomi <- lm(pca_ggplot$X2[6:10] ~ gpa$Csize[6:10])
summary(regcsize2_tomi)

regcsize2log_gavial <- lm(pca_ggplot$X2[1:5] ~ log(gpa$Csize[1:5]))
summary(regcsize2log_gavial)

regcsize2log_tomi <- lm(pca_ggplot$X2[6:10] ~ log(gpa$Csize[6:10]))
summary(regcsize2log_tomi)


#Figures PC vs Size----

ggplot(figure) +
  aes(x = gpa$Csize, 
      y = pca_ggplot.X1, 
      fill = Species,
      shape = Species,
      size = gpa$Csize) +
  geom_point(colour = "#112446") +
  geom_abline(intercept = 0.01127, slope = -1.45889, linetype="dashed", color="blue") +
  geom_abline(intercept = 0.09336, slope = 0.40125, linetype="dashed", color="pink") +
  scale_fill_manual(values = c(`Gavialis gangeticus` = "#20AFEC", 
                               `Tomistoma schlegelii` = "#FF61C3")) +
  scale_shape_manual(values = c(24,25)) +
  labs(x = "Centroid size", 
       y = "PC1 (41.45 %)",
       size = "Centroid Size") +
  theme_classic()

ggplot(figure) +
  aes(x = gpa$Csize, 
      y = pca_ggplot.X2, 
      fill = Species,
      shape = Species,
      size = gpa$Csize) +
  geom_point(colour = "#112446") +
  geom_abline(intercept = -0.24194, slope = 2.41428, linetype="dashed", color="blue") +
  geom_abline(intercept = -0.19365, slope = 3.93386, linetype="dashed", color="pink") +
  scale_fill_manual(values = c(`Gavialis gangeticus` = "#20AFEC", 
                               `Tomistoma schlegelii` = "#FF61C3")) +
  scale_shape_manual(values = c(24,25)) +
  labs(x = "Centroid size", 
       y = "PC2 (28.80 %)",
       size = "Centroid Size") +
  theme_classic()

ggplot(figure) +
  aes(x = log(gpa$Csize), 
      y = pca_ggplot.X1, 
      fill = Species,
      shape = Species,
      size = gpa$Csize) +
  geom_point(colour = "#112446") +
  geom_abline(intercept = -0.39435, slope = -0.10528, linetype="dashed", color="blue") +
  geom_abline(intercept = 0.19514, slope = 0.02699, linetype="dashed", color="pink") +
  scale_fill_manual(values = c(`Gavialis gangeticus` = "#20AFEC", 
                               `Tomistoma schlegelii` = "#FF61C3")) +
  scale_shape_manual(values = c(24,25)) +
  labs(x = "Log Centroid size", 
       y = "PC1 (41.45 %)",
       size = "Centroid Size") +
  theme_classic()

ggplot(figure) +
  aes(x = log(gpa$Csize), 
      y = pca_ggplot.X2, 
      fill = Species,
      shape = Species,
      size = gpa$Csize) +
  geom_point(colour = "#112446") +
  geom_abline(intercept = 0.45776, slope = 0.18499, linetype="dashed", color="blue") +
  geom_abline(intercept = 0.63987, slope = 0.20840, linetype="dashed", color="pink") +
  scale_fill_manual(values = c(`Gavialis gangeticus` = "#20AFEC", 
                               `Tomistoma schlegelii` = "#FF61C3")) +
  scale_shape_manual(values = c(24,25)) +
  labs(x = "Log Centroid size", 
       y = "PC2 (28.80 %)",
       size = "Centroid Size") +
  theme_classic()


#Ontogenetic trajectories with predicted values----
#geomorph dataframe
gdf <- geomorph.data.frame(gpa, specimens<-taxo$Num.identification, species=taxo$Species,genera=taxo$Genus, sizeclass=taxo$Size.class,skull_length=taxo$Skull.length..cm.)

summary(test)
plotAllometry(test, size=gdf$Csize, logsz = TRUE, method="PredLine", col=as.factor(gdf$species))
plotAllometry(test, size=gdf$Csize, logsz = TRUE, method="RegScore", pch=19, col=as.factor(gdf$species))


#Warps----
landlinks <- read.csv("links.csv")

ref <- mshape(gpa$coords)
plot(ref, links=landlinks)
GP1 <- gridPar(pt.bg="cyan", pt.size=1, txt.adj = NULL, txt.pos = NULL, txt.cex=0.8, txt.col="black")

PC1<- pca$x[,1]
preds <- shape.predictor(gpa$coords, x=PC1, Intercept=FALSE,
                         pred1=min(PC1), pred2=max(PC1))

plotRefToTarget(ref, preds$pred1, method="points", gridPars=GP1, links=landlinks)
plotRefToTarget(ref, preds$pred1, method="vector", gridPars=GP1)
plotRefToTarget(ref, preds$pred2, method="points", gridPars=GP1, links=landlinks) 
plotRefToTarget(ref, preds$pred2, method="vector", gridPars=GP1)

PC2<- pca$x[,2]
preds2 <- shape.predictor(gpa$coords, x=PC2, Intercept=FALSE,
                          pred1=min(PC2), pred2=max(PC2))
plotRefToTarget(ref, preds2$pred1, method="points", gridPars=GP1, links=landlinks) 
plotRefToTarget(ref, preds2$pred1, method="vector", gridPars=GP1) 
plotRefToTarget(ref, preds2$pred2, method="points", gridPars=GP1, links=landlinks) 
plotRefToTarget(ref, preds2$pred2, method="vector", gridPars=GP1)

PC3<- pca$x[,3]
preds3 <- shape.predictor(gpa$coords, x=PC3, Intercept=FALSE,
                          pred1=min(PC3), pred2=max(PC3))
plotRefToTarget(ref, preds3$pred1, method="points", gridPars=GP1) 
plotRefToTarget(ref, preds3$pred1, method="vector", gridPars=GP1) 
plotRefToTarget(ref, preds3$pred2, method="points", gridPars=GP1) 
plotRefToTarget(ref, preds3$pred2, method="vector", gridPars=GP1)

plotRefToTarget(gpa$coords[,,1], gpa$coords[,,3], method="points")
plotRefToTarget(gpa$coords[,,1], gpa$coords[,,3], method="vector")


ggplot(pca_ggplot, aes(x=X1, y=X3, col=taxo$Num.identification)) +
  geom_point(size=5, aes(shape=taxo$Genus)) +
  geom_hline(yintercept=0) +
  geom_vline(xintercept=0) +
  theme_bw()
