# Supplementary material for: Ontogenetic variability of the intertympanic sinus distinguishes lineages within Crocodylia
Source: J Anat. 2023 Jan 29;242(6):1096–123. doi: 10.1111/joa.13830 (PMC10184552; doi:10.1111/joa.13830)
Supplement: Supplementary file 6 — Data S6. [file JOA-242-1096-s007.txt]

Pairwise distances between means, plus statistics
                                                         d UCL (95%)            Z Pr > d
Alligator mississippiensis:Caiman crocodilus     0.1565637 0.1758315  1.100036413  0.142
Alligator mississippiensis:Caiman latirostris    0.1601276 0.1189224  2.851835529  0.003
Alligator mississippiensis:Caiman yacare         0.2184212 0.2725485  0.589192081  0.263
Alligator mississippiensis:Crocodylus acutus     0.2658096 0.2764199  1.495000284  0.067
Alligator mississippiensis:Crocodylus halli      0.2781536 0.2726898  1.736319026  0.042
Alligator mississippiensis:Crocodylus niloticus  0.1791523 0.1263043  3.253849288  0.001
Alligator mississippiensis:Crocodylus palustris  0.2463317 0.2655756  1.193549207  0.115
Alligator mississippiensis:Crocodylus porosus    0.1755775 0.1780558  1.589932541  0.059
Alligator mississippiensis:Crocodylus siamensis  0.2176456 0.2751188  0.491943847  0.291
Alligator mississippiensis:Crocodylus sp.        0.2597237 0.1831983  3.150672372  0.001
Alligator mississippiensis:Gavialis gangeticus   0.1710575 0.1612147  1.918370811  0.028
Alligator mississippiensis:Mecistops sp.         0.2006939 0.1481009  2.800094171  0.003
Alligator mississippiensis:Melanosuchus niger    0.2415171 0.2850400  0.926655300  0.171
Alligator mississippiensis:Osteolaemus tetraspis 0.1636991 0.1474713  2.092221197  0.019
Alligator mississippiensis:Tomistoma schlegelii  0.3214086 0.1522958  4.467734244  0.001
Alligator mississippiensis:Voay robustus         0.2059521 0.1894576  2.006375953  0.025
Caiman crocodilus:Caiman latirostris             0.1108743 0.1757005 -0.387790225  0.645
Caiman crocodilus:Caiman yacare                  0.1221849 0.2972645 -2.599324365  0.995
Caiman crocodilus:Crocodylus acutus              0.2579115 0.2986472  0.954476489  0.168
Caiman crocodilus:Crocodylus halli               0.2693325 0.2966125  1.174383307  0.121
Caiman crocodilus:Crocodylus niloticus           0.1750506 0.1769422  1.610502660  0.054
Caiman crocodilus:Crocodylus palustris           0.2634132 0.2919988  1.098739839  0.142
Caiman crocodilus:Crocodylus porosus             0.1578853 0.2179252  0.272787522  0.379
Caiman crocodilus:Crocodylus siamensis           0.2161155 0.3020177  0.071084342  0.479
Caiman crocodilus:Crocodylus sp.                 0.2506678 0.2189989  2.293448813  0.012
Caiman crocodilus:Gavialis gangeticus            0.1883445 0.1990620  1.542026781  0.069
Caiman crocodilus:Mecistops sp.                  0.2332155 0.1909302  2.463217728  0.005
Caiman crocodilus:Melanosuchus niger             0.1987059 0.3088947 -0.366121870  0.638
Caiman crocodilus:Osteolaemus tetraspis          0.1635608 0.1956136  0.917339423  0.186
Caiman crocodilus:Tomistoma schlegelii           0.3303260 0.1961199  3.581825531  0.001
Caiman crocodilus:Voay robustus                  0.2177002 0.2185101  1.628728906  0.053
Caiman latirostris:Caiman yacare                 0.1564039 0.2696736 -1.176692254  0.879
Caiman latirostris:Crocodylus acutus             0.2714720 0.2760357  1.592617054  0.065
Caiman latirostris:Crocodylus halli              0.2628289 0.2742871  1.465369489  0.076
Caiman latirostris:Crocodylus niloticus          0.1736297 0.1261235  2.821332528  0.003
Caiman latirostris:Crocodylus palustris          0.2436378 0.2708554  1.070294919  0.125
Caiman latirostris:Crocodylus porosus            0.1795151 0.1766132  1.730601357  0.044
Caiman latirostris:Crocodylus siamensis          0.2216939 0.2772800  0.532143499  0.290
Caiman latirostris:Crocodylus sp.                0.2500406 0.1798662  2.944184416  0.001
Caiman latirostris:Gavialis gangeticus           0.1806551 0.1586264  2.152212145  0.017
Caiman latirostris:Mecistops sp.                 0.2428661 0.1474021  3.560898647  0.001
Caiman latirostris:Melanosuchus niger            0.2293439 0.2840365  0.668494358  0.246
Caiman latirostris:Osteolaemus tetraspis         0.1730240 0.1496136  2.295569530  0.011
Caiman latirostris:Tomistoma schlegelii          0.3145879 0.1463384  4.506938058  0.001
Caiman latirostris:Voay robustus                 0.1948902 0.1907671  1.756578473  0.047
Caiman yacare:Crocodylus acutus                  0.2676872 0.3554122  0.187920208  0.432
Caiman yacare:Crocodylus halli                   0.2894348 0.3575245  0.503782950  0.292
Caiman yacare:Crocodylus niloticus               0.2107477 0.2643344  0.506897984  0.289
Caiman yacare:Crocodylus palustris               0.2953994 0.3576963  0.635659097  0.252
Caiman yacare:Crocodylus porosus                 0.1849865 0.2911860 -0.604625325  0.741
Caiman yacare:Crocodylus siamensis               0.2395923 0.3638690 -0.354143231  0.636
Caiman yacare:Crocodylus sp.                     0.2604433 0.2925431  1.043484264  0.140
Caiman yacare:Gavialis gangeticus                0.2191479 0.2794991  0.464264014  0.318
Caiman yacare:Mecistops sp.                      0.2734436 0.2734665  1.655994960  0.051
Caiman yacare:Melanosuchus niger                 0.2055171 0.3650380 -1.008402864  0.872
Caiman yacare:Osteolaemus tetraspis              0.2150332 0.2759595  0.393837698  0.326
Caiman yacare:Tomistoma schlegelii               0.3417648 0.2811917  2.680239392  0.007
Caiman yacare:Voay robustus                      0.2648512 0.3038332  1.059140329  0.139
Crocodylus acutus:Crocodylus halli               0.1614925 0.3629412 -1.942772228  0.976
Crocodylus acutus:Crocodylus niloticus           0.1903984 0.2649225 -0.003824437  0.523
Crocodylus acutus:Crocodylus palustris           0.2971399 0.3585207  0.692078923  0.230
Crocodylus acutus:Crocodylus porosus             0.1676378 0.2957173 -1.086750974  0.864
Crocodylus acutus:Crocodylus siamensis           0.2069608 0.3669868 -0.975157413  0.855
Crocodylus acutus:Crocodylus sp.                 0.2046881 0.2931011 -0.063877564  0.520
Crocodylus acutus:Gavialis gangeticus            0.2536986 0.2759721  1.275001282  0.096
Crocodylus acutus:Mecistops sp.                  0.2115680 0.2678232  0.482734346  0.312
Crocodylus acutus:Melanosuchus niger             0.2748698 0.3626893  0.284823743  0.366
Crocodylus acutus:Osteolaemus tetraspis          0.2673013 0.2834334  1.440577857  0.084
Crocodylus acutus:Tomistoma schlegelii           0.2382250 0.2805971  0.898741174  0.175
Crocodylus acutus:Voay robustus                  0.2968325 0.2903502  1.806170319  0.046
Crocodylus halli:Crocodylus niloticus            0.1786583 0.2707456 -0.385388552  0.660
Crocodylus halli:Crocodylus palustris            0.2932716 0.3566079  0.620664753  0.246
Crocodylus halli:Crocodylus porosus              0.1960269 0.2934056 -0.377470176  0.655
Crocodylus halli:Crocodylus siamensis            0.2541246 0.3655364 -0.057409753  0.523
Crocodylus halli:Crocodylus sp.                  0.1701876 0.3010951 -1.079988458  0.856
Crocodylus halli:Gavialis gangeticus             0.2296664 0.2802689  0.719607190  0.223
Crocodylus halli:Mecistops sp.                   0.2128227 0.2763559  0.366714538  0.357
Crocodylus halli:Melanosuchus niger              0.2863627 0.3623173  0.470139486  0.291
Crocodylus halli:Osteolaemus tetraspis           0.2715204 0.2798463  1.490985084  0.071
Crocodylus halli:Tomistoma schlegelii            0.2093684 0.2741751  0.228334455  0.404
Crocodylus halli:Voay robustus                   0.2981484 0.2882020  1.813774324  0.037
Crocodylus niloticus:Crocodylus palustris        0.2080537 0.2614377  0.409553828  0.340
Crocodylus niloticus:Crocodylus porosus          0.1579509 0.1727277  1.226034833  0.127
Crocodylus niloticus:Crocodylus siamensis        0.2167791 0.2748501  0.567683173  0.263
Crocodylus niloticus:Crocodylus sp.              0.1298861 0.1753830  0.325376908  0.382
Crocodylus niloticus:Gavialis gangeticus         0.1561101 0.1490865  1.812927970  0.034
Crocodylus niloticus:Mecistops sp.               0.1598935 0.1380640  2.286483367  0.014
Crocodylus niloticus:Melanosuchus niger          0.2462644 0.2764835  1.112327785  0.134
Crocodylus niloticus:Osteolaemus tetraspis       0.1683045 0.1487114  2.207659174  0.017
Crocodylus niloticus:Tomistoma schlegelii        0.1942447 0.1461201  2.681881894  0.005
Crocodylus niloticus:Voay robustus               0.1941195 0.1786477  1.965711066  0.026
Crocodylus palustris:Crocodylus porosus          0.2630071 0.2895876  1.102553443  0.129
Crocodylus palustris:Crocodylus siamensis        0.2718513 0.3636818  0.187934447  0.418
Crocodylus palustris:Crocodylus sp.              0.2300813 0.2941384  0.457884983  0.314
Crocodylus palustris:Gavialis gangeticus         0.2315308 0.2797407  0.718521757  0.220
Crocodylus palustris:Mecistops sp.               0.2495192 0.2740402  1.178886506  0.106
Crocodylus palustris:Melanosuchus niger          0.3233101 0.3559676  1.070375632  0.138
Crocodylus palustris:Osteolaemus tetraspis       0.2008723 0.2777442  0.022751303  0.498
Crocodylus palustris:Tomistoma schlegelii        0.2809084 0.2745274  1.696827198  0.041
Crocodylus palustris:Voay robustus               0.1869316 0.2927502 -0.540482884  0.726
Crocodylus porosus:Crocodylus siamensis          0.1307065 0.2978766 -2.230140006  0.986
Crocodylus porosus:Crocodylus sp.                0.2108270 0.2180776  1.540040602  0.060
Crocodylus porosus:Gavialis gangeticus           0.2074247 0.1962464  1.898397910  0.031
Crocodylus porosus:Mecistops sp.                 0.2182350 0.1848928  2.319520099  0.010
Crocodylus porosus:Melanosuchus niger            0.2269314 0.3037517  0.252668024  0.398
Crocodylus porosus:Osteolaemus tetraspis         0.1893899 0.1923537  1.579814135  0.056
Crocodylus porosus:Tomistoma schlegelii          0.2802113 0.1951681  3.020087386  0.001
Crocodylus porosus:Voay robustus                 0.2285804 0.2160582  1.884842309  0.032
Crocodylus siamensis:Crocodylus sp.              0.2638622 0.2990427  1.072143061  0.144
Crocodylus siamensis:Gavialis gangeticus         0.2697384 0.2809574  1.484776708  0.072
Crocodylus siamensis:Mecistops sp.               0.2609498 0.2754888  1.389505419  0.069
Crocodylus siamensis:Melanosuchus niger          0.2841239 0.3711238  0.350376169  0.337
Crocodylus siamensis:Osteolaemus tetraspis       0.2314651 0.2842393  0.653068234  0.242
Crocodylus siamensis:Tomistoma schlegelii        0.3184985 0.2826085  2.223941802  0.017
Crocodylus siamensis:Voay robustus               0.2398935 0.2996123  0.643508186  0.247
Crocodylus sp.:Gavialis gangeticus               0.1879521 0.1924784  1.529148550  0.066
Crocodylus sp.:Mecistops sp.                     0.1750989 0.1881571  1.398460560  0.088
Crocodylus sp.:Melanosuchus niger                0.2836030 0.2952872  1.433367732  0.072
Crocodylus sp.:Osteolaemus tetraspis             0.2086694 0.1911457  2.006498260  0.022
Crocodylus sp.:Tomistoma schlegelii              0.1397925 0.1911081  0.302497357  0.389
Crocodylus sp.:Voay robustus                     0.2334039 0.2098177  2.056755132  0.022
Gavialis gangeticus:Mecistops sp.                0.1603565 0.1601190  1.684608218  0.048
Gavialis gangeticus:Melanosuchus niger           0.2478028 0.2863818  1.033036899  0.156
Gavialis gangeticus:Osteolaemus tetraspis        0.1716857 0.1686147  1.760489798  0.045
Gavialis gangeticus:Tomistoma schlegelii         0.2489354 0.1691217  3.367511348  0.001
Gavialis gangeticus:Voay robustus                0.2374371 0.1972919  2.428144406  0.008
Mecistops sp.:Melanosuchus niger                 0.2359444 0.2778031  0.858779156  0.191
Mecistops sp.:Osteolaemus tetraspis              0.1918003 0.1597435  2.308174164  0.013
Mecistops sp.:Tomistoma schlegelii               0.2270960 0.1610174  3.064905513  0.001
Mecistops sp.:Voay robustus                      0.2408020 0.1863591  2.655894226  0.006
Melanosuchus niger:Osteolaemus tetraspis         0.2651634 0.2884922  1.282989614  0.097
Melanosuchus niger:Tomistoma schlegelii          0.3574166 0.2898460  2.621403903  0.011
Melanosuchus niger:Voay robustus                 0.2888585 0.2979053  1.524440112  0.074
Osteolaemus tetraspis:Tomistoma schlegelii       0.2716710 0.1619813  3.638305802  0.001
Osteolaemus tetraspis:Voay robustus              0.1357529 0.1976504  0.015493939  0.486
Tomistoma schlegelii:Voay robustus               0.2890458 0.1979539  3.084648037  0.001

Observed variances by group

Alligator mississippiensis          Caiman crocodilus         Caiman latirostris              Caiman yacare          Crocodylus acutus 
               0.020739085                0.009236332                0.014516845                0.000000000                0.000000000 
          Crocodylus halli       Crocodylus niloticus       Crocodylus palustris         Crocodylus porosus       Crocodylus siamensis 
               0.000000000                0.023042071                0.000000000                0.016720602                0.000000000 
            Crocodylus sp.        Gavialis gangeticus              Mecistops sp.         Melanosuchus niger      Osteolaemus tetraspis 
               0.019024875                0.024355724                0.017426787                0.000000000                0.018116660 
      Tomistoma schlegelii              Voay robustus 
               0.013604149                0.010932483 

Pairwise distances between variances, plus statistics
                                                            d   UCL (95%)           Z Pr > d
Alligator mississippiensis:Caiman crocodilus     0.0115027529 0.012131946  1.45834692 0.0640
Alligator mississippiensis:Caiman latirostris    0.0062222400 0.009126405  1.06244956 0.1540
Alligator mississippiensis:Caiman yacare         0.0207390854 0.019153964  1.62857230 0.0320
Alligator mississippiensis:Crocodylus acutus     0.0207390854 0.017706483  1.82994705 0.0160
Alligator mississippiensis:Crocodylus halli      0.0207390854 0.018849998  1.66905727 0.0320
Alligator mississippiensis:Crocodylus niloticus  0.0023029856 0.008651597 -0.21538345 0.5960
Alligator mississippiensis:Crocodylus palustris  0.0207390854 0.018511719  1.70671090 0.0190
Alligator mississippiensis:Crocodylus porosus    0.0040184831 0.011881960  0.06267445 0.4940
Alligator mississippiensis:Crocodylus siamensis  0.0207390854 0.018353498  1.71978214 0.0230
Alligator mississippiensis:Crocodylus sp.        0.0017142105 0.011802622 -0.77872448 0.7700
Alligator mississippiensis:Gavialis gangeticus   0.0036166388 0.010276337  0.09350786 0.4870
Alligator mississippiensis:Mecistops sp.         0.0033122980 0.009959214  0.05720206 0.4850
Alligator mississippiensis:Melanosuchus niger    0.0207390854 0.018973667  1.64084114 0.0310
Alligator mississippiensis:Osteolaemus tetraspis 0.0026224257 0.009915594 -0.25487959 0.5960
Alligator mississippiensis:Tomistoma schlegelii  0.0071349359 0.009898054  0.97161614 0.1760
Alligator mississippiensis:Voay robustus         0.0098066026 0.012337583  1.17569088 0.1300
Caiman crocodilus:Caiman latirostris             0.0052805129 0.012080094  0.28749748 0.3920
Caiman crocodilus:Caiman yacare                  0.0092363324 0.020701503  0.36351327 0.3740
Caiman crocodilus:Crocodylus acutus              0.0092363324 0.019396606  0.43626518 0.3510
Caiman crocodilus:Crocodylus halli               0.0092363324 0.020913398  0.35581395 0.3760
Caiman crocodilus:Crocodylus niloticus           0.0138057385 0.012209804  1.80452604 0.0330
Caiman crocodilus:Crocodylus palustris           0.0092363324 0.019452946  0.41169753 0.3620
Caiman crocodilus:Crocodylus porosus             0.0074842699 0.014923710  0.54451176 0.3110
Caiman crocodilus:Crocodylus siamensis           0.0092363324 0.020589629  0.35810093 0.3670
Caiman crocodilus:Crocodylus sp.                 0.0097885424 0.014819539  0.93071989 0.1820
Caiman crocodilus:Gavialis gangeticus            0.0151193917 0.013941461  1.77906616 0.0310
Caiman crocodilus:Mecistops sp.                  0.0081904549 0.013575485  0.83952230 0.2150
Caiman crocodilus:Melanosuchus niger             0.0092363324 0.021468193  0.37405477 0.3730
Caiman crocodilus:Osteolaemus tetraspis          0.0088803272 0.013764468  0.93793668 0.1850
Caiman crocodilus:Tomistoma schlegelii           0.0043678170 0.013678547 -0.06047569 0.5390
Caiman crocodilus:Voay robustus                  0.0016961503 0.015134811 -1.01008041 0.8330
Caiman latirostris:Caiman yacare                 0.0145168453 0.018331650  1.09650841 0.1560
Caiman latirostris:Crocodylus acutus             0.0145168453 0.017235608  1.24469900 0.1190
Caiman latirostris:Crocodylus halli              0.0145168453 0.018778780  1.10762413 0.1430
Caiman latirostris:Crocodylus niloticus          0.0085252256 0.008883569  1.55722151 0.0590
Caiman latirostris:Crocodylus palustris          0.0145168453 0.018054417  1.18733074 0.1340
Caiman latirostris:Crocodylus porosus            0.0022037570 0.011940684 -0.57153695 0.7170
Caiman latirostris:Crocodylus siamensis          0.0145168453 0.018118518  1.14684154 0.1410
Caiman latirostris:Crocodylus sp.                0.0045080295 0.011149368  0.19807155 0.4480
Caiman latirostris:Gavialis gangeticus           0.0098388788 0.010910173  1.48717583 0.0650
Caiman latirostris:Mecistops sp.                 0.0029099420 0.009271910 -0.06658604 0.5380
Caiman latirostris:Melanosuchus niger            0.0145168453 0.018451266  1.09457805 0.1580
Caiman latirostris:Osteolaemus tetraspis         0.0035998143 0.009817759  0.14210826 0.4530
Caiman latirostris:Tomistoma schlegelii          0.0009126959 0.010093320 -1.19440910 0.8740
Caiman latirostris:Voay robustus                 0.0035843626 0.012131230 -0.16816763 0.5750
Caiman yacare:Crocodylus acutus                  0.0000000000 0.026295711 -2.39921273 0.9975
Caiman yacare:Crocodylus halli                   0.0000000000 0.027477445 -2.32235960 0.9960
Caiman yacare:Crocodylus niloticus               0.0230420710 0.018217898  1.84404265 0.0180
Caiman yacare:Crocodylus palustris               0.0000000000 0.025610182 -2.41980900 0.9985
Caiman yacare:Crocodylus porosus                 0.0167206023 0.020456930  1.18059704 0.1220
Caiman yacare:Crocodylus siamensis               0.0000000000 0.025731295 -2.26047279 0.9935
Caiman yacare:Crocodylus sp.                     0.0190248749 0.020657967  1.38474774 0.0770
Caiman yacare:Gavialis gangeticus                0.0243557241 0.019670019  1.91883335 0.0220
Caiman yacare:Mecistops sp.                      0.0174267874 0.018928031  1.32303129 0.0770
Caiman yacare:Melanosuchus niger                 0.0000000000 0.028592986 -2.34322454 0.9945
Caiman yacare:Osteolaemus tetraspis              0.0181166596 0.018848954  1.41170137 0.0650
Caiman yacare:Tomistoma schlegelii               0.0136041495 0.020002114  0.93466001 0.1760
Caiman yacare:Voay robustus                      0.0109324828 0.021795572  0.58496398 0.2920
Crocodylus acutus:Crocodylus halli               0.0000000000 0.025326814 -2.44216585 0.9975
Crocodylus acutus:Crocodylus niloticus           0.0230420710 0.017632497  2.01048517 0.0090
Crocodylus acutus:Crocodylus palustris           0.0000000000 0.023080602 -2.29242096 0.9965
Crocodylus acutus:Crocodylus porosus             0.0167206023 0.019816847  1.28384521 0.1010
Crocodylus acutus:Crocodylus siamensis           0.0000000000 0.025312850 -2.29862396 0.9960
Crocodylus acutus:Crocodylus sp.                 0.0190248749 0.019362625  1.52597277 0.0540
Crocodylus acutus:Gavialis gangeticus            0.0243557241 0.018610182  2.05638244 0.0130
Crocodylus acutus:Mecistops sp.                  0.0174267874 0.019019904  1.44746707 0.0710
Crocodylus acutus:Melanosuchus niger             0.0000000000 0.025162737 -2.32325566 0.9970
Crocodylus acutus:Osteolaemus tetraspis          0.0181166596 0.017778181  1.55788834 0.0460
Crocodylus acutus:Tomistoma schlegelii           0.0136041495 0.018881778  1.00969441 0.1730
Crocodylus acutus:Voay robustus                  0.0109324828 0.019799287  0.63588694 0.2890
Crocodylus halli:Crocodylus niloticus            0.0230420710 0.018893479  1.81728209 0.0240
Crocodylus halli:Crocodylus palustris            0.0000000000 0.025599092 -2.29488295 0.9970
Crocodylus halli:Crocodylus porosus              0.0167206023 0.020720084  1.19675244 0.1210
Crocodylus halli:Crocodylus siamensis            0.0000000000 0.025592134 -2.37977720 0.9985
Crocodylus halli:Crocodylus sp.                  0.0190248749 0.020644527  1.40163877 0.0700
Crocodylus halli:Gavialis gangeticus             0.0243557241 0.020102842  1.88241781 0.0260
Crocodylus halli:Mecistops sp.                   0.0174267874 0.019190541  1.37754584 0.0810
Crocodylus halli:Melanosuchus niger              0.0000000000 0.025953091 -2.36296224 0.9960
Crocodylus halli:Osteolaemus tetraspis           0.0181166596 0.019087764  1.39992266 0.0680
Crocodylus halli:Tomistoma schlegelii            0.0136041495 0.019571254  0.96564766 0.1750
Crocodylus halli:Voay robustus                   0.0109324828 0.022122881  0.59137476 0.3040
Crocodylus niloticus:Crocodylus palustris        0.0230420710 0.018345996  1.93826619 0.0120
Crocodylus niloticus:Crocodylus porosus          0.0063214687 0.011920165  0.63158402 0.2860
Crocodylus niloticus:Crocodylus siamensis        0.0230420710 0.018470577  1.87018382 0.0200
Crocodylus niloticus:Crocodylus sp.              0.0040171961 0.011543427  0.06280737 0.4830
Crocodylus niloticus:Gavialis gangeticus         0.0013136532 0.010774688 -0.83670408 0.7850
Crocodylus niloticus:Mecistops sp.               0.0056152836 0.009477202  0.72794792 0.2530
Crocodylus niloticus:Melanosuchus niger          0.0230420710 0.019115643  1.75347245 0.0250
Crocodylus niloticus:Osteolaemus tetraspis       0.0049254114 0.009518212  0.49303830 0.3310
Crocodylus niloticus:Tomistoma schlegelii        0.0094379215 0.010395432  1.43771614 0.0810
Crocodylus niloticus:Voay robustus               0.0121095882 0.012367838  1.54478105 0.0610
Crocodylus palustris:Crocodylus porosus          0.0167206023 0.020347013  1.23261135 0.1140
Crocodylus palustris:Crocodylus siamensis        0.0000000000 0.025312850 -2.19571441 0.9945
Crocodylus palustris:Crocodylus sp.              0.0190248749 0.020347985  1.44091281 0.0770
Crocodylus palustris:Gavialis gangeticus         0.0243557241 0.018744291  1.98036052 0.0110
Crocodylus palustris:Mecistops sp.               0.0174267874 0.019017047  1.38146509 0.0880
Crocodylus palustris:Melanosuchus niger          0.0000000000 0.025599092 -2.16686451 0.9930
Crocodylus palustris:Osteolaemus tetraspis       0.0181166596 0.018552951  1.44955239 0.0640
Crocodylus palustris:Tomistoma schlegelii        0.0136041495 0.019520790  0.96041514 0.1820
Crocodylus palustris:Voay robustus               0.0109324828 0.020226520  0.58551143 0.2910
Crocodylus porosus:Crocodylus siamensis          0.0167206023 0.020744323  1.20708641 0.1140
Crocodylus porosus:Crocodylus sp.                0.0023042726 0.014322059 -0.71916377 0.7600
Crocodylus porosus:Gavialis gangeticus           0.0076351218 0.013491185  0.73763946 0.2430
Crocodylus porosus:Mecistops sp.                 0.0007061851 0.012418421 -1.46236461 0.9100
Crocodylus porosus:Melanosuchus niger            0.0167206023 0.021130168  1.16423441 0.1130
Crocodylus porosus:Osteolaemus tetraspis         0.0013960573 0.012478541 -0.99959982 0.8130
Crocodylus porosus:Tomistoma schlegelii          0.0031164529 0.013750062 -0.36205907 0.6380
Crocodylus porosus:Voay robustus                 0.0057881196 0.014834798  0.14993636 0.4620
Crocodylus siamensis:Crocodylus sp.              0.0190248749 0.020611973  1.38876335 0.0770
Crocodylus siamensis:Gavialis gangeticus         0.0243557241 0.020368707  1.85008516 0.0240
Crocodylus siamensis:Mecistops sp.               0.0174267874 0.019083722  1.35646226 0.0880
Crocodylus siamensis:Melanosuchus niger          0.0000000000 0.025162737 -2.25938995 0.9955
Crocodylus siamensis:Osteolaemus tetraspis       0.0181166596 0.018991735  1.45227911 0.0670
Crocodylus siamensis:Tomistoma schlegelii        0.0136041495 0.020353075  0.93408223 0.1890
Crocodylus siamensis:Voay robustus               0.0109324828 0.020065453  0.57299305 0.3130
Crocodylus sp.:Gavialis gangeticus               0.0053308493 0.013164637  0.23867565 0.4170
Crocodylus sp.:Mecistops sp.                     0.0015980875 0.012216542 -0.92588194 0.7990
Crocodylus sp.:Melanosuchus niger                0.0190248749 0.020519265  1.36010844 0.0710
Crocodylus sp.:Osteolaemus tetraspis             0.0009082153 0.012624569 -1.33357819 0.8990
Crocodylus sp.:Tomistoma schlegelii              0.0054207254 0.013016281  0.27956781 0.4120
Crocodylus sp.:Voay robustus                     0.0080923921 0.014644610  0.62786519 0.2840
Gavialis gangeticus:Mecistops sp.                0.0069289367 0.010595084  0.84024014 0.2160
Gavialis gangeticus:Melanosuchus niger           0.0243557241 0.019703638  1.84107139 0.0230
Gavialis gangeticus:Osteolaemus tetraspis        0.0062390645 0.011056817  0.68965030 0.2690
Gavialis gangeticus:Tomistoma schlegelii         0.0107515747 0.012054360  1.36638557 0.0770
Gavialis gangeticus:Voay robustus                0.0134232414 0.013220484  1.56939551 0.0500
Mecistops sp.:Melanosuchus niger                 0.0174267874 0.019689255  1.29485072 0.0910
Mecistops sp.:Osteolaemus tetraspis              0.0006898722 0.010597096 -1.37452973 0.8930
Mecistops sp.:Tomistoma schlegelii               0.0038226379 0.011142806  0.05811095 0.4920
Mecistops sp.:Voay robustus                      0.0064943046 0.013216104  0.50993274 0.3270
Melanosuchus niger:Osteolaemus tetraspis         0.0181166596 0.020272655  1.33680801 0.0840
Melanosuchus niger:Tomistoma schlegelii          0.0136041495 0.020559406  0.91670725 0.1990
Melanosuchus niger:Voay robustus                 0.0109324828 0.021523630  0.55452747 0.3120
Osteolaemus tetraspis:Tomistoma schlegelii       0.0045125102 0.011521053  0.21452458 0.4390
Osteolaemus tetraspis:Voay robustus              0.0071841769 0.012981410  0.68072331 0.2590
Tomistoma schlegelii:Voay robustus               0.0026716667 0.013702447 -0.56747823 0.7080
