# Supplementary material for: Ontogenetic variability of the intertympanic sinus distinguishes lineages within Crocodylia
Source: J Anat. 2023 Jan 29;242(6):1096–123. doi: 10.1111/joa.13830 (PMC10184552; doi:10.1111/joa.13830)
Supplement: Supplementary file 7 — Data S7. [file JOA-242-1096-s004.txt]

Pairwise distances between means, plus statistics
                                                         d UCL (95%)           Z Pr > d
Alligator mississippiensis:Caiman crocodilus     0.1847602 0.2153869  0.08370012  0.478
Alligator mississippiensis:Caiman latirostris    0.1905107 0.2140433  0.53505444  0.301
Alligator mississippiensis:Caiman yacare         0.2707950 0.3207045  0.28375865  0.385
Alligator mississippiensis:Crocodylus acutus     0.3743456 0.3827058  1.47987906  0.073
Alligator mississippiensis:Crocodylus halli      0.3636242 0.4104098  1.00721157  0.174
Alligator mississippiensis:Crocodylus niloticus  0.2342676 0.2359009  1.57137762  0.061
Alligator mississippiensis:Crocodylus palustris  0.3659095 0.3670865  1.61736813  0.054
Alligator mississippiensis:Crocodylus porosus    0.2093570 0.2355619  0.63600366  0.255
Alligator mississippiensis:Crocodylus siamensis  0.2875345 0.3226222  0.68719530  0.249
Alligator mississippiensis:Crocodylus sp.        0.2810341 0.3642432  0.14890458  0.437
Alligator mississippiensis:Gavialis gangeticus   0.2309516 0.2410188  1.37753719  0.090
Alligator mississippiensis:Mecistops sp.         0.2539940 0.2826643  0.91029474  0.166
Alligator mississippiensis:Melanosuchus niger    0.3395920 0.3519309  1.34623336  0.094
Alligator mississippiensis:Osteolaemus tetraspis 0.2038229 0.2186251  1.11062828  0.140
Alligator mississippiensis:Tomistoma schlegelii  0.3848266 0.3862291  1.52336776  0.056
Alligator mississippiensis:Voay robustus         0.8120158 0.9494006  0.89409686  0.174
Caiman crocodilus:Caiman latirostris             0.1085228 0.1900888 -1.89618237  0.969
Caiman crocodilus:Caiman yacare                  0.1293846 0.2554615 -2.04592015  0.984
Caiman crocodilus:Crocodylus acutus              0.3056679 0.3738378  0.23438261  0.405
Caiman crocodilus:Crocodylus halli               0.2990609 0.4048366 -0.06313950  0.516
Caiman crocodilus:Crocodylus niloticus           0.1753377 0.2465994 -0.60452737  0.715
Caiman crocodilus:Crocodylus palustris           0.3268445 0.3791269  0.67839760  0.260
Caiman crocodilus:Crocodylus porosus             0.1551346 0.2286828 -2.09227092  0.980
Caiman crocodilus:Crocodylus siamensis           0.2373756 0.3210545 -0.86902756  0.796
Caiman crocodilus:Crocodylus sp.                 0.2188471 0.3574562 -1.25837596  0.892
Caiman crocodilus:Gavialis gangeticus            0.1829425 0.2608940 -1.03774642  0.844
Caiman crocodilus:Mecistops sp.                  0.2578215 0.3097920 -0.01934962  0.525
Caiman crocodilus:Melanosuchus niger             0.2439073 0.3183294 -0.09513633  0.542
Caiman crocodilus:Osteolaemus tetraspis          0.1741131 0.2266979 -0.74337991  0.758
Caiman crocodilus:Tomistoma schlegelii           0.3334070 0.4065586 -0.20046421  0.572
Caiman crocodilus:Voay robustus                  0.7862996 0.9461619  0.72130896  0.225
Caiman latirostris:Caiman yacare                 0.1645734 0.2740746 -1.29796925  0.898
Caiman latirostris:Crocodylus acutus             0.3401766 0.3715972  0.87031271  0.199
Caiman latirostris:Crocodylus halli              0.3346742 0.3906473  0.84436179  0.202
Caiman latirostris:Crocodylus niloticus          0.2120132 0.2266341  1.02898013  0.150
Caiman latirostris:Crocodylus palustris          0.3354066 0.3428628  1.48978051  0.077
Caiman latirostris:Crocodylus porosus            0.1925015 0.2357063 -0.51601502  0.697
Caiman latirostris:Crocodylus siamensis          0.2531145 0.3220396 -0.25460715  0.594
Caiman latirostris:Crocodylus sp.                0.2596595 0.3482955 -0.21321836  0.587
Caiman latirostris:Gavialis gangeticus           0.2065400 0.2370294  0.36310040  0.360
Caiman latirostris:Mecistops sp.                 0.2866273 0.3108897  0.87306713  0.194
Caiman latirostris:Melanosuchus niger            0.2890183 0.3408828  0.57761529  0.278
Caiman latirostris:Osteolaemus tetraspis         0.1880204 0.2182426 -0.23972018  0.596
Caiman latirostris:Tomistoma schlegelii          0.3549339 0.3792081  0.94227071  0.181
Caiman latirostris:Voay robustus                 0.7814829 0.9334044  0.74911450  0.220
Caiman yacare:Crocodylus acutus                  0.2859590 0.3890734 -0.91571098  0.821
Caiman yacare:Crocodylus halli                   0.2927203 0.4308420 -0.95733650  0.843
Caiman yacare:Crocodylus niloticus               0.1927401 0.3146322 -1.78552230  0.962
Caiman yacare:Crocodylus palustris               0.3126793 0.4195459 -0.66600410  0.742
Caiman yacare:Crocodylus porosus                 0.1901783 0.2911342 -1.74025487  0.961
Caiman yacare:Crocodylus siamensis               0.2401227 0.3667199 -1.83427334  0.972
Caiman yacare:Crocodylus sp.                     0.2322049 0.3909979 -1.59200426  0.949
Caiman yacare:Gavialis gangeticus                0.1958940 0.3201891 -2.37739328  0.997
Caiman yacare:Mecistops sp.                      0.3002156 0.3713757 -0.40437626  0.656
Caiman yacare:Melanosuchus niger                 0.2197176 0.3461555 -1.50467193  0.936
Caiman yacare:Osteolaemus tetraspis              0.2158961 0.3117221 -1.35224516  0.916
Caiman yacare:Tomistoma schlegelii               0.3174242 0.4532980 -1.03058360  0.837
Caiman yacare:Voay robustus                      0.7819908 0.9707917  0.56605018  0.284
Crocodylus acutus:Crocodylus halli               0.1572816 0.3261087 -2.29518326  0.996
Crocodylus acutus:Crocodylus niloticus           0.2059023 0.2954863 -0.94464093  0.813
Crocodylus acutus:Crocodylus palustris           0.2964757 0.4112667 -1.32525982  0.908
Crocodylus acutus:Crocodylus porosus             0.2246187 0.2972415  0.09713224  0.449
Crocodylus acutus:Crocodylus siamensis           0.2131530 0.3483701 -1.50723881  0.937
Crocodylus acutus:Crocodylus sp.                 0.1919127 0.3474489 -2.05030783  0.986
Crocodylus acutus:Gavialis gangeticus            0.2629846 0.3468751 -0.99352814  0.826
Crocodylus acutus:Mecistops sp.                  0.2749041 0.3223047  0.30928917  0.387
Crocodylus acutus:Melanosuchus niger             0.2756237 0.3883892 -1.60196255  0.941
Crocodylus acutus:Osteolaemus tetraspis          0.3009988 0.3604370 -0.06908666  0.513
Crocodylus acutus:Tomistoma schlegelii           0.1967415 0.3626489 -2.04077230  0.991
Crocodylus acutus:Voay robustus                  0.7355732 0.9837271  0.20283074  0.416
Crocodylus halli:Crocodylus niloticus            0.1936057 0.2889886 -0.95469946  0.797
Crocodylus halli:Crocodylus palustris            0.2942176 0.4178884 -1.28812595  0.910
Crocodylus halli:Crocodylus porosus              0.2262928 0.3391612 -0.22309870  0.568
Crocodylus halli:Crocodylus siamensis            0.2410198 0.4157579 -1.31712090  0.911
Crocodylus halli:Crocodylus sp.                  0.1906983 0.3023710 -1.29198600  0.909
Crocodylus halli:Gavialis gangeticus             0.2350086 0.3362456 -1.07986772  0.873
Crocodylus halli:Mecistops sp.                   0.2960437 0.3392063  0.94483472  0.196
Crocodylus halli:Melanosuchus niger              0.2804221 0.4211962 -1.34383547  0.915
Crocodylus halli:Osteolaemus tetraspis           0.2926546 0.3832642 -0.22594125  0.570
Crocodylus halli:Tomistoma schlegelii            0.1888622 0.3125921 -2.12633099  0.988
Crocodylus halli:Voay robustus                   0.7587083 0.9900683  0.34257155  0.350
Crocodylus niloticus:Crocodylus palustris        0.2313599 0.2966101 -0.71462959  0.753
Crocodylus niloticus:Crocodylus porosus          0.1508644 0.2204922 -1.22207413  0.886
Crocodylus niloticus:Crocodylus siamensis        0.1893243 0.3249066 -2.21342336  0.989
Crocodylus niloticus:Crocodylus sp.              0.1326583 0.2257401 -1.12606346  0.868
Crocodylus niloticus:Gavialis gangeticus         0.1457153 0.1948433 -2.10330644  0.983
Crocodylus niloticus:Mecistops sp.               0.2300570 0.2248746  1.84214626  0.035
Crocodylus niloticus:Melanosuchus niger          0.2447380 0.3448477 -1.17527587  0.871
Crocodylus niloticus:Osteolaemus tetraspis       0.1646156 0.2146103 -0.96116781  0.827
Crocodylus niloticus:Tomistoma schlegelii        0.2001571 0.2500527 -0.14115886  0.557
Crocodylus niloticus:Voay robustus               0.7423690 0.9177552  0.53341519  0.282
Crocodylus palustris:Crocodylus porosus          0.3055706 0.3629002  0.15475303  0.446
Crocodylus palustris:Crocodylus siamensis        0.2741728 0.4036644 -1.11469979  0.858
Crocodylus palustris:Crocodylus sp.              0.2711016 0.3517140 -0.22460014  0.591
Crocodylus palustris:Gavialis gangeticus         0.2447484 0.3270641 -0.96536532  0.833
Crocodylus palustris:Mecistops sp.               0.3455121 0.3513145  1.42161471  0.076
Crocodylus palustris:Melanosuchus niger          0.3230391 0.4359570 -1.04067581  0.860
Crocodylus palustris:Osteolaemus tetraspis       0.2482317 0.3067923  0.14547528  0.430
Crocodylus palustris:Tomistoma schlegelii        0.2578375 0.3809867 -1.57443304  0.942
Crocodylus palustris:Voay robustus               0.7432074 0.9446697  0.48370597  0.298
Crocodylus porosus:Crocodylus siamensis          0.1489560 0.2599472 -1.64094566  0.954
Crocodylus porosus:Crocodylus sp.                0.1772330 0.3198434 -1.58874892  0.944
Crocodylus porosus:Gavialis gangeticus           0.1966357 0.2619255 -1.67435814  0.956
Crocodylus porosus:Mecistops sp.                 0.2462425 0.2925419  0.07602869  0.473
Crocodylus porosus:Melanosuchus niger            0.2600112 0.3287332 -0.37122750  0.631
Crocodylus porosus:Osteolaemus tetraspis         0.1871952 0.2408416 -1.42736364  0.924
Crocodylus porosus:Tomistoma schlegelii          0.2773785 0.3566753 -0.36586264  0.631
Crocodylus porosus:Voay robustus                 0.7686050 0.9448211  0.59810827  0.268
Crocodylus siamensis:Crocodylus sp.              0.2123372 0.4095205 -2.00805954  0.982
Crocodylus siamensis:Gavialis gangeticus         0.2443758 0.3679431 -2.31483639  0.995
Crocodylus siamensis:Mecistops sp.               0.2790631 0.3704477 -0.73679647  0.766
Crocodylus siamensis:Melanosuchus niger          0.2856908 0.4042086 -1.53953059  0.938
Crocodylus siamensis:Osteolaemus tetraspis       0.2333332 0.3276214 -1.37366789  0.922
Crocodylus siamensis:Tomistoma schlegelii        0.2667301 0.4349875 -1.50574086  0.925
Crocodylus siamensis:Voay robustus               0.7660272 0.9629277  0.49917563  0.307
Crocodylus sp.:Gavialis gangeticus               0.1883663 0.2812719 -0.88427210  0.810
Crocodylus sp.:Mecistops sp.                     0.1955700 0.2920651 -0.38658061  0.645
Crocodylus sp.:Melanosuchus niger                0.2471138 0.4111559 -1.80269751  0.966
Crocodylus sp.:Osteolaemus tetraspis             0.1950746 0.3022780 -0.97338772  0.821
Crocodylus sp.:Tomistoma schlegelii              0.1885929 0.2271876  0.41585118  0.353
Crocodylus sp.:Voay robustus                     0.7064434 0.9677068  0.22769104  0.393
Gavialis gangeticus:Mecistops sp.                0.2283334 0.2296368  1.53563807  0.059
Gavialis gangeticus:Melanosuchus niger           0.2514359 0.3391167 -1.19019174  0.871
Gavialis gangeticus:Osteolaemus tetraspis        0.1601569 0.2253831 -1.87161593  0.974
Gavialis gangeticus:Tomistoma schlegelii         0.2416552 0.3091641 -0.64707033  0.737
Gavialis gangeticus:Voay robustus                0.7335128 0.9342735  0.37770603  0.344
Mecistops sp.:Melanosuchus niger                 0.2639764 0.3385177 -0.66341955  0.752
Mecistops sp.:Osteolaemus tetraspis              0.2430569 0.2639017  0.95729635  0.182
Mecistops sp.:Tomistoma schlegelii               0.3093699 0.3123442  1.55661130  0.060
Mecistops sp.:Voay robustus                      0.7711425 0.9542527  0.58123911  0.267
Melanosuchus niger:Osteolaemus tetraspis         0.2879658 0.3638852 -0.35691093  0.630
Melanosuchus niger:Tomistoma schlegelii          0.3249010 0.4660643 -1.28066191  0.914
Melanosuchus niger:Voay robustus                 0.7903582 0.9781432  0.56156622  0.298
Osteolaemus tetraspis:Tomistoma schlegelii       0.2738438 0.3334407 -0.21011768  0.575
Osteolaemus tetraspis:Voay robustus              0.7256016 0.9054035  0.48859185  0.295
Tomistoma schlegelii:Voay robustus               0.6654543 0.9900005 -0.10275823  0.542

Observed variances by group

Alligator mississippiensis          Caiman crocodilus         Caiman latirostris              Caiman yacare          Crocodylus acutus 
               0.013283334                0.003972066                0.008464092                0.000000000                0.000000000 
          Crocodylus halli       Crocodylus niloticus       Crocodylus palustris         Crocodylus porosus       Crocodylus siamensis 
               0.000000000                0.015717011                0.000000000                0.001964158                0.000000000 
            Crocodylus sp.        Gavialis gangeticus              Mecistops sp.         Melanosuchus niger      Osteolaemus tetraspis 
               0.005999701                0.018227322                0.011160997                0.000000000                0.013796641 
      Tomistoma schlegelii              Voay robustus 
               0.008387938                0.004157244 

Pairwise distances between variances, plus statistics
                                                            d   UCL (95%)            Z Pr > d
Alligator mississippiensis:Caiman crocodilus     9.311268e-03 0.009466361  1.518602001 0.0580
Alligator mississippiensis:Caiman latirostris    4.819241e-03 0.006558577  0.999429419 0.1680
Alligator mississippiensis:Caiman yacare         1.328333e-02 0.015280714  1.268194252 0.0900
Alligator mississippiensis:Crocodylus acutus     1.328333e-02 0.014020464  1.393092420 0.0610
Alligator mississippiensis:Crocodylus halli      1.328333e-02 0.015060120  1.299799119 0.0770
Alligator mississippiensis:Crocodylus niloticus  2.433677e-03 0.007087325 -0.004123717 0.5180
Alligator mississippiensis:Crocodylus palustris  1.328333e-02 0.014540676  1.293329379 0.0820
Alligator mississippiensis:Crocodylus porosus    1.131918e-02 0.009960606  1.797227678 0.0280
Alligator mississippiensis:Crocodylus siamensis  1.328333e-02 0.014221410  1.375878551 0.0690
Alligator mississippiensis:Crocodylus sp.        7.283633e-03 0.009707831  1.063045782 0.1520
Alligator mississippiensis:Gavialis gangeticus   4.943988e-03 0.008469018  0.695057260 0.2670
Alligator mississippiensis:Mecistops sp.         2.122337e-03 0.007643805 -0.280699426 0.6220
Alligator mississippiensis:Melanosuchus niger    1.328333e-02 0.014329318  1.387594805 0.0650
Alligator mississippiensis:Osteolaemus tetraspis 5.133074e-04 0.008564589 -1.455386832 0.9160
Alligator mississippiensis:Tomistoma schlegelii  4.895396e-03 0.008406389  0.708353786 0.2590
Alligator mississippiensis:Voay robustus         9.126089e-03 0.010077885  1.401765794 0.0840
Caiman crocodilus:Caiman latirostris             4.492026e-03 0.009131779  0.382070894 0.3830
Caiman crocodilus:Caiman yacare                  3.972066e-03 0.017234985 -0.373773353 0.6540
Caiman crocodilus:Crocodylus acutus              3.972066e-03 0.016077002 -0.350469554 0.6410
Caiman crocodilus:Crocodylus halli               3.972066e-03 0.017051441 -0.396549007 0.6550
Caiman crocodilus:Crocodylus niloticus           1.174494e-02 0.009031924  2.062439282 0.0150
Caiman crocodilus:Crocodylus palustris           3.972066e-03 0.016826902 -0.397117778 0.6590
Caiman crocodilus:Crocodylus porosus             2.007908e-03 0.012057851 -0.702509545 0.7560
Caiman crocodilus:Crocodylus siamensis           3.972066e-03 0.016124656 -0.424320717 0.6660
Caiman crocodilus:Crocodylus sp.                 2.027635e-03 0.012099834 -0.710867570 0.7580
Caiman crocodilus:Gavialis gangeticus            1.425526e-02 0.010605346  2.179331912 0.0090
Caiman crocodilus:Mecistops sp.                  7.188931e-03 0.009913895  1.021472121 0.1710
Caiman crocodilus:Melanosuchus niger             3.972066e-03 0.015503867 -0.413730957 0.6680
Caiman crocodilus:Osteolaemus tetraspis          9.824575e-03 0.010719340  1.456729958 0.0690
Caiman crocodilus:Tomistoma schlegelii           4.415872e-03 0.010789563  0.278366510 0.4070
Caiman crocodilus:Voay robustus                  1.851784e-04 0.011968783 -2.005182662 0.9780
Caiman latirostris:Caiman yacare                 8.464092e-03 0.015809801  0.596181343 0.2990
Caiman latirostris:Crocodylus acutus             8.464092e-03 0.014138415  0.637211725 0.2910
Caiman latirostris:Crocodylus halli              8.464092e-03 0.015449421  0.598095048 0.2990
Caiman latirostris:Crocodylus niloticus          7.252918e-03 0.006680816  1.746744277 0.0280
Caiman latirostris:Crocodylus palustris          8.464092e-03 0.015367501  0.564051581 0.3080
Caiman latirostris:Crocodylus porosus            6.499935e-03 0.009652212  0.919168047 0.1920
Caiman latirostris:Crocodylus siamensis          8.464092e-03 0.014336005  0.632186955 0.2900
Caiman latirostris:Crocodylus sp.                2.464391e-03 0.009396266 -0.357141855 0.6460
Caiman latirostris:Gavialis gangeticus           9.763229e-03 0.008455820  1.863362498 0.0180
Caiman latirostris:Mecistops sp.                 2.696905e-03 0.007311897  0.035355407 0.5080
Caiman latirostris:Melanosuchus niger            8.464092e-03 0.013415517  0.686330976 0.2630
Caiman latirostris:Osteolaemus tetraspis         5.332549e-03 0.007788463  0.915414499 0.1890
Caiman latirostris:Tomistoma schlegelii          7.615419e-05 0.008195834 -2.210424246 0.9940
Caiman latirostris:Voay robustus                 4.306848e-03 0.009250487  0.263026301 0.4260
Caiman yacare:Crocodylus acutus                  0.000000e+00 0.020837618 -2.248638563 0.9975
Caiman yacare:Crocodylus halli                   0.000000e+00 0.021594064 -2.271280489 0.9960
Caiman yacare:Crocodylus niloticus               1.571701e-02 0.016327287  1.563538212 0.0570
Caiman yacare:Crocodylus palustris               0.000000e+00 0.021720882 -2.322342959 0.9985
Caiman yacare:Crocodylus porosus                 1.964158e-03 0.017128453 -1.044322135 0.8440
Caiman yacare:Crocodylus siamensis               0.000000e+00 0.020754946 -2.282941582 0.9935
Caiman yacare:Crocodylus sp.                     5.999701e-03 0.016904856  0.042158008 0.4870
Caiman yacare:Gavialis gangeticus                1.822732e-02 0.016636985  1.784414120 0.0360
Caiman yacare:Mecistops sp.                      1.116100e-02 0.015987815  0.967710022 0.1700
Caiman yacare:Melanosuchus niger                 0.000000e+00 0.021380973 -2.171964745 0.9945
Caiman yacare:Osteolaemus tetraspis              1.379664e-02 0.016652762  1.258065126 0.0970
Caiman yacare:Tomistoma schlegelii               8.387938e-03 0.017072410  0.482319445 0.3370
Caiman yacare:Voay robustus                      4.157244e-03 0.017821666 -0.397241135 0.6610
Crocodylus acutus:Crocodylus halli               0.000000e+00 0.019811034 -2.447754668 0.9975
Crocodylus acutus:Crocodylus niloticus           1.571701e-02 0.014090254  1.744434117 0.0390
Crocodylus acutus:Crocodylus palustris           0.000000e+00 0.020822113 -2.234183758 0.9965
Crocodylus acutus:Crocodylus porosus             1.964158e-03 0.016379624 -1.043134827 0.8350
Crocodylus acutus:Crocodylus siamensis           0.000000e+00 0.019915349 -2.266927737 0.9960
Crocodylus acutus:Crocodylus sp.                 5.999701e-03 0.016012711  0.084740155 0.4950
Crocodylus acutus:Gavialis gangeticus            1.822732e-02 0.014744338  1.938791143 0.0180
Crocodylus acutus:Mecistops sp.                  1.116100e-02 0.014956616  1.045431654 0.1440
Crocodylus acutus:Melanosuchus niger             0.000000e+00 0.019285579 -2.287772422 0.9970
Crocodylus acutus:Osteolaemus tetraspis          1.379664e-02 0.015445398  1.361356756 0.0760
Crocodylus acutus:Tomistoma schlegelii           8.387938e-03 0.015055580  0.536282336 0.3090
Crocodylus acutus:Voay robustus                  4.157244e-03 0.015669352 -0.321590780 0.6300
Crocodylus halli:Crocodylus niloticus            1.571701e-02 0.015879308  1.629286240 0.0530
Crocodylus halli:Crocodylus palustris            0.000000e+00 0.020850783 -2.259313059 0.9970
Crocodylus halli:Crocodylus porosus              1.964158e-03 0.017726735 -1.027134120 0.8420
Crocodylus halli:Crocodylus siamensis            0.000000e+00 0.021243862 -2.344176890 0.9985
Crocodylus halli:Crocodylus sp.                  5.999701e-03 0.017238275  0.045044351 0.4940
Crocodylus halli:Gavialis gangeticus             1.822732e-02 0.015756975  1.778920508 0.0330
Crocodylus halli:Mecistops sp.                   1.116100e-02 0.015609914  1.011055811 0.1490
Crocodylus halli:Melanosuchus niger              0.000000e+00 0.020830405 -2.270573934 0.9960
Crocodylus halli:Osteolaemus tetraspis           1.379664e-02 0.015535945  1.330103939 0.0750
Crocodylus halli:Tomistoma schlegelii            8.387938e-03 0.015705461  0.512696180 0.3210
Crocodylus halli:Voay robustus                   4.157244e-03 0.017243007 -0.352903799 0.6480
Crocodylus niloticus:Crocodylus palustris        1.571701e-02 0.015275339  1.597614573 0.0440
Crocodylus niloticus:Crocodylus porosus          1.375285e-02 0.010141625  2.193444914 0.0110
Crocodylus niloticus:Crocodylus siamensis        1.571701e-02 0.014584394  1.692966582 0.0440
Crocodylus niloticus:Crocodylus sp.              9.717309e-03 0.009569575  1.583009551 0.0450
Crocodylus niloticus:Gavialis gangeticus         2.510311e-03 0.008400940 -0.125351166 0.5580
Crocodylus niloticus:Mecistops sp.               4.556014e-03 0.007665160  0.710209390 0.2630
Crocodylus niloticus:Melanosuchus niger          1.571701e-02 0.013914984  1.697144164 0.0320
Crocodylus niloticus:Osteolaemus tetraspis       1.920369e-03 0.008552585 -0.320915464 0.6200
Crocodylus niloticus:Tomistoma schlegelii        7.329072e-03 0.008245616  1.331289395 0.0890
Crocodylus niloticus:Voay robustus               1.155977e-02 0.009858888  1.923721593 0.0170
Crocodylus palustris:Crocodylus porosus          1.964158e-03 0.017690788 -1.037961582 0.8520
Crocodylus palustris:Crocodylus siamensis        0.000000e+00 0.019939131 -2.221897720 0.9945
Crocodylus palustris:Crocodylus sp.              5.999701e-03 0.017921046 -0.017076488 0.5200
Crocodylus palustris:Gavialis gangeticus         1.822732e-02 0.015993899  1.804024772 0.0310
Crocodylus palustris:Mecistops sp.               1.116100e-02 0.015586056  0.931221386 0.1700
Crocodylus palustris:Melanosuchus niger          0.000000e+00 0.020241058 -2.264921551 0.9930
Crocodylus palustris:Osteolaemus tetraspis       1.379664e-02 0.016677510  1.267615897 0.0920
Crocodylus palustris:Tomistoma schlegelii        8.387938e-03 0.015468733  0.462840707 0.3490
Crocodylus palustris:Voay robustus               4.157244e-03 0.016943534 -0.372155088 0.6590
Crocodylus porosus:Crocodylus siamensis          1.964158e-03 0.016599051 -0.968013546 0.8240
Crocodylus porosus:Crocodylus sp.                4.035543e-03 0.012297179  0.007234317 0.5170
Crocodylus porosus:Gavialis gangeticus           1.626316e-02 0.011384540  2.276623500 0.0060
Crocodylus porosus:Mecistops sp.                 9.196839e-03 0.010446573  1.350538417 0.0810
Crocodylus porosus:Melanosuchus niger            1.964158e-03 0.016153693 -1.030171267 0.8400
Crocodylus porosus:Osteolaemus tetraspis         1.183248e-02 0.010720695  1.764791857 0.0340
Crocodylus porosus:Tomistoma schlegelii          6.423780e-03 0.010924518  0.702049369 0.2670
Crocodylus porosus:Voay robustus                 2.193087e-03 0.012056579 -0.637943140 0.7200
Crocodylus siamensis:Crocodylus sp.              5.999701e-03 0.016451917  0.043866341 0.5060
Crocodylus siamensis:Gavialis gangeticus         1.822732e-02 0.015027958  1.950706759 0.0220
Crocodylus siamensis:Mecistops sp.               1.116100e-02 0.014636225  1.026455460 0.1400
Crocodylus siamensis:Melanosuchus niger          0.000000e+00 0.019787178 -2.294042918 0.9955
Crocodylus siamensis:Osteolaemus tetraspis       1.379664e-02 0.015427910  1.351363974 0.0780
Crocodylus siamensis:Tomistoma schlegelii        8.387938e-03 0.015250884  0.507151956 0.3260
Crocodylus siamensis:Voay robustus               4.157244e-03 0.016113227 -0.392127791 0.6580
Crocodylus sp.:Gavialis gangeticus               1.222762e-02 0.011097500  1.794980859 0.0300
Crocodylus sp.:Mecistops sp.                     5.161296e-03 0.010387117  0.463955865 0.3360
Crocodylus sp.:Melanosuchus niger                5.999701e-03 0.015866779  0.053202514 0.5090
Crocodylus sp.:Osteolaemus tetraspis             7.796940e-03 0.010819463  1.046991685 0.1580
Crocodylus sp.:Tomistoma schlegelii              2.388237e-03 0.011371246 -0.460199561 0.6770
Crocodylus sp.:Voay robustus                     1.842457e-03 0.012267993 -0.800061566 0.7770
Gavialis gangeticus:Mecistops sp.                7.066324e-03 0.008646044  1.232949416 0.1010
Gavialis gangeticus:Melanosuchus niger           1.822732e-02 0.015424384  1.875866114 0.0300
Gavialis gangeticus:Osteolaemus tetraspis        4.430680e-03 0.009485928  0.433227549 0.3510
Gavialis gangeticus:Tomistoma schlegelii         9.839383e-03 0.009968797  1.623429987 0.0530
Gavialis gangeticus:Voay robustus                1.407008e-02 0.010783603  2.112541535 0.0160
Mecistops sp.:Melanosuchus niger                 1.116100e-02 0.015040835  1.030977953 0.1400
Mecistops sp.:Osteolaemus tetraspis              2.635644e-03 0.008673984 -0.161010479 0.5860
Mecistops sp.:Tomistoma schlegelii               2.773059e-03 0.008878086 -0.097828539 0.5510
Mecistops sp.:Voay robustus                      7.003753e-03 0.010817304  0.908047455 0.1970
Melanosuchus niger:Osteolaemus tetraspis         1.379664e-02 0.015956106  1.312928555 0.0800
Melanosuchus niger:Tomistoma schlegelii          8.387938e-03 0.014376758  0.567771771 0.3060
Melanosuchus niger:Voay robustus                 4.157244e-03 0.016267581 -0.366228447 0.6460
Osteolaemus tetraspis:Tomistoma schlegelii       5.408703e-03 0.009581219  0.669549403 0.2730
Osteolaemus tetraspis:Voay robustus              9.639397e-03 0.010465970  1.416075431 0.0740
Tomistoma schlegelii:Voay robustus               4.230694e-03 0.010981280  0.112066657 0.4730
