# Supplementary material for: Ontogenetic variability of the intertympanic sinus distinguishes lineages within Crocodylia
Source: J Anat. 2023 Jan 29;242(6):1096–123. doi: 10.1111/joa.13830 (PMC10184552; doi:10.1111/joa.13830)
Supplement: Supplementary file 8 — Data S8. [file JOA-242-1096-s010.txt]

Pairwise distances between means, plus statistics
                                                      d  UCL (95%)          Z Pr > d
Alligator mississippiensis:Caiman crocodilus  0.1599485 0.13858404  2.2787416  0.013
Alligator mississippiensis:Caiman latirostris 0.1576000 0.09243479  4.1333617  0.001
Alligator mississippiensis:Caiman yacare      0.2360127 0.22768853  1.7705902  0.032
Alligator mississippiensis:Melanosuchus niger 0.3005146 0.23672261  2.6870600  0.001
Caiman crocodilus:Caiman latirostris          0.1033112 0.13892248  0.3518977  0.352
Caiman crocodilus:Caiman yacare               0.1338725 0.23666611 -0.7976039  0.776
Caiman crocodilus:Melanosuchus niger          0.2418556 0.24318316  1.6019265  0.055
Caiman latirostris:Caiman yacare              0.1670653 0.23122297  0.2606288  0.388
Caiman latirostris:Melanosuchus niger         0.2828750 0.23427738  2.5100219  0.005
Caiman yacare:Melanosuchus niger              0.2193058 0.28085070  0.4043647  0.360

Observed variances by group

Alligator mississippiensis          Caiman crocodilus         Caiman latirostris              Caiman yacare 
               0.015200331                0.008916571                0.009975147                0.000000000 
        Melanosuchus niger 
               0.000000000 

Pairwise distances between variances, plus statistics
                                                        d   UCL (95%)          Z Pr > d
Alligator mississippiensis:Caiman crocodilus  0.006283760 0.008911241  0.9290832 0.1930
Alligator mississippiensis:Caiman latirostris 0.005225184 0.006332986  1.2430688 0.1150
Alligator mississippiensis:Caiman yacare      0.015200331 0.015571126  1.5702508 0.0560
Alligator mississippiensis:Melanosuchus niger 0.015200331 0.015590490  1.6008623 0.0560
Caiman crocodilus:Caiman latirostris          0.001058576 0.008767087 -1.0414641 0.8340
Caiman crocodilus:Caiman yacare               0.008916571 0.016935731  0.6312135 0.2735
Caiman crocodilus:Melanosuchus niger          0.008916571 0.017342794  0.6156481 0.3010
Caiman latirostris:Caiman yacare              0.009975147 0.016116416  0.9410311 0.1940
Caiman latirostris:Melanosuchus niger         0.009975147 0.016033201  0.9451117 0.1780
Caiman yacare:Melanosuchus niger              0.000000000 0.021172263 -2.2722815 0.9990
