# Supplementary material for: Ontogenetic variability of the intertympanic sinus distinguishes lineages within Crocodylia
Source: J Anat. 2023 Jan 29;242(6):1096–123. doi: 10.1111/joa.13830 (PMC10184552; doi:10.1111/joa.13830)
Supplement: Supplementary file 9 — Data S9. [file JOA-242-1096-s013.txt]

Pairwise distances between means, plus statistics
                                                      d UCL (95%)           Z Pr > d
Alligator mississippiensis:Caiman crocodilus  0.1731487 0.2299317 -0.47107516  0.664
Alligator mississippiensis:Caiman latirostris 0.1619165 0.1810047 -0.39880186  0.649
Alligator mississippiensis:Caiman yacare      0.2709752 0.3356123  0.27621427  0.387
Alligator mississippiensis:Melanosuchus niger 0.3397807 0.4003508  0.48216654  0.321
Caiman crocodilus:Caiman latirostris          0.1114634 0.1905155 -1.07480587  0.859
Caiman crocodilus:Caiman yacare               0.2138331 0.2689747  0.59427006  0.294
Caiman crocodilus:Melanosuchus niger          0.3054348 0.3566716  0.67498844  0.252
Caiman latirostris:Caiman yacare              0.1951438 0.2867870 -0.02494943  0.487
Caiman latirostris:Melanosuchus niger         0.3100443 0.3836067  0.22535679  0.414
Caiman yacare:Melanosuchus niger              0.2195054 0.3193931 -1.70396217  0.952

Observed variances by group

Alligator mississippiensis          Caiman crocodilus         Caiman latirostris              Caiman yacare 
               0.015200331                0.008916571                0.009975147                0.000000000 
        Melanosuchus niger 
               0.000000000 

Pairwise distances between variances, plus statistics
                                                        d   UCL (95%)          Z Pr > d
Alligator mississippiensis:Caiman crocodilus  0.006283760 0.008911241  0.9290832 0.1930
Alligator mississippiensis:Caiman latirostris 0.005225184 0.006332986  1.2430688 0.1150
Alligator mississippiensis:Caiman yacare      0.015200331 0.015571126  1.5702508 0.0560
Alligator mississippiensis:Melanosuchus niger 0.015200331 0.015590490  1.6008623 0.0560
Caiman crocodilus:Caiman latirostris          0.001058576 0.008767087 -1.0414641 0.8340
Caiman crocodilus:Caiman yacare               0.008916571 0.016935731  0.6312135 0.2735
Caiman crocodilus:Melanosuchus niger          0.008916571 0.017342794  0.6156481 0.3010
Caiman latirostris:Caiman yacare              0.009975147 0.016116416  0.9410311 0.1940
Caiman latirostris:Melanosuchus niger         0.009975147 0.016033201  0.9451117 0.1780
Caiman yacare:Melanosuchus niger              0.000000000 0.021172263 -2.2722815 0.9990
