# Supplementary material for: Ontogenetic variability of the intertympanic sinus distinguishes lineages within Crocodylia
Source: J Anat. 2023 Jan 29;242(6):1096–123. doi: 10.1111/joa.13830 (PMC10184552; doi:10.1111/joa.13830)
Supplement: Supplementary file 10 — Data S10. [file JOA-242-1096-s005.txt]

Pairwise distances between means, plus statistics
                                                   d UCL (95%)           Z Pr > d
Crocodylus acutus:Crocodylus halli         0.1760539 0.3238436 -1.50843820  0.933
Crocodylus acutus:Crocodylus niloticus     0.2126472 0.2385362  0.80204995  0.217
Crocodylus acutus:Crocodylus palustris     0.2985936 0.3188760  1.16772781  0.125
Crocodylus acutus:Crocodylus porosus       0.1675004 0.2667577 -1.01711685  0.840
Crocodylus acutus:Crocodylus siamensis     0.2050910 0.3164791 -0.89979421  0.799
Crocodylus acutus:Crocodylus sp.           0.2152271 0.2609424  0.44922518  0.339
Crocodylus acutus:Mecistops sp.            0.2142999 0.2412263  0.78917330  0.210
Crocodylus acutus:Osteolaemus tetraspis    0.2751151 0.2554081  2.22915446  0.010
Crocodylus acutus:Voay robustus            0.2964305 0.2606254  2.50763739  0.004
Crocodylus halli:Crocodylus niloticus      0.1777319 0.2370589 -0.26462350  0.633
Crocodylus halli:Crocodylus palustris      0.2936833 0.3208624  1.01264412  0.165
Crocodylus halli:Crocodylus porosus        0.1822719 0.2646509 -0.51203132  0.689
Crocodylus halli:Crocodylus siamensis      0.2636682 0.3225974  0.31591884  0.408
Crocodylus halli:Crocodylus sp.            0.1685380 0.2616065 -0.92951366  0.810
Crocodylus halli:Mecistops sp.             0.2122266 0.2393858  0.73197175  0.235
Crocodylus halli:Osteolaemus tetraspis     0.2654926 0.2499526  2.02675822  0.021
Crocodylus halli:Voay robustus             0.3011621 0.2698540  2.37080693  0.008
Crocodylus niloticus:Crocodylus palustris  0.2076647 0.2397028  0.64309728  0.275
Crocodylus niloticus:Crocodylus porosus    0.1567633 0.1568070  1.64902386  0.052
Crocodylus niloticus:Crocodylus siamensis  0.2416221 0.2408600  1.71767086  0.045
Crocodylus niloticus:Crocodylus sp.        0.1193729 0.1597989  0.07188842  0.467
Crocodylus niloticus:Mecistops sp.         0.1694274 0.1265104  2.93026838  0.001
Crocodylus niloticus:Osteolaemus tetraspis 0.1672163 0.1345141  2.75882405  0.001
Crocodylus niloticus:Voay robustus         0.2011622 0.1694733  2.49995746  0.004
Crocodylus palustris:Crocodylus porosus    0.2462670 0.2669420  1.10485898  0.133
Crocodylus palustris:Crocodylus siamensis  0.2702712 0.3224703  0.51326241  0.331
Crocodylus palustris:Crocodylus sp.        0.2321276 0.2590499  0.86981023  0.202
Crocodylus palustris:Mecistops sp.         0.2435102 0.2450208  1.64581689  0.057
Crocodylus palustris:Osteolaemus tetraspis 0.1880885 0.2490584 -0.14510304  0.572
Crocodylus palustris:Voay robustus         0.1877306 0.2569027 -0.40136217  0.649
Crocodylus porosus:Crocodylus siamensis    0.1454791 0.2647524 -1.66496794  0.950
Crocodylus porosus:Crocodylus sp.          0.1879723 0.1983929  1.42052032  0.084
Crocodylus porosus:Mecistops sp.           0.2154426 0.1722068  2.81893865  0.003
Crocodylus porosus:Osteolaemus tetraspis   0.1896839 0.1734458  2.11212707  0.019
Crocodylus porosus:Voay robustus           0.2132437 0.2057154  1.86581094  0.038
Crocodylus siamensis:Crocodylus sp.        0.2697468 0.2637272  1.78448100  0.032
Crocodylus siamensis:Mecistops sp.         0.2657430 0.2412752  2.38790118  0.010
Crocodylus siamensis:Osteolaemus tetraspis 0.2477731 0.2529243  1.51864052  0.065
Crocodylus siamensis:Voay robustus         0.2352427 0.2619165  0.92642347  0.179
Crocodylus sp.:Mecistops sp.               0.1690174 0.1641856  1.78362497  0.041
Crocodylus sp.:Osteolaemus tetraspis       0.1922538 0.1794881  2.02601697  0.020
Crocodylus sp.:Voay robustus               0.2387747 0.1960129  2.68089391  0.004
Mecistops sp.:Osteolaemus tetraspis        0.1942181 0.1479332  2.99853804  0.001
Mecistops sp.:Voay robustus                0.2359213 0.1698679  2.98318903  0.002
Osteolaemus tetraspis:Voay robustus        0.1253388 0.1827894 -0.26719215  0.608

Observed variances by group

    Crocodylus acutus      Crocodylus halli  Crocodylus niloticus  Crocodylus palustris    Crocodylus porosus 
         1.648749e-31          0.000000e+00          1.722282e-02          0.000000e+00          2.472085e-02 
 Crocodylus siamensis        Crocodylus sp.         Mecistops sp. Osteolaemus tetraspis         Voay robustus 
         0.000000e+00          1.292672e-02          1.520113e-02          1.843309e-02          1.116513e-02 

Pairwise distances between variances, plus statistics
                                                      d   UCL (95%)           Z Pr > d
Crocodylus acutus:Crocodylus halli         1.648749e-31 0.024027776 -2.28669810 0.9875
Crocodylus acutus:Crocodylus niloticus     1.722282e-02 0.017227916  1.54633654 0.0520
Crocodylus acutus:Crocodylus palustris     1.648749e-31 0.028458342 -2.45996408 0.9935
Crocodylus acutus:Crocodylus porosus       2.472085e-02 0.018043194  1.91543231 0.0350
Crocodylus acutus:Crocodylus siamensis     1.648749e-31 0.027840490 -2.39005428 0.9910
Crocodylus acutus:Crocodylus sp.           1.292672e-02 0.018585559  1.07291288 0.1360
Crocodylus acutus:Mecistops sp.            1.520113e-02 0.017985942  1.32026916 0.0950
Crocodylus acutus:Osteolaemus tetraspis    1.843309e-02 0.018341567  1.56330022 0.0470
Crocodylus acutus:Voay robustus            1.116513e-02 0.019666267  0.85314410 0.1960
Crocodylus halli:Crocodylus niloticus      1.722282e-02 0.017528838  1.51568426 0.0550
Crocodylus halli:Crocodylus palustris      0.000000e+00 0.024164204 -2.45613945 0.9980
Crocodylus halli:Crocodylus porosus        2.472085e-02 0.019501547  1.90574601 0.0360
Crocodylus halli:Crocodylus siamensis      0.000000e+00 0.027244655 -2.30141516 0.9945
Crocodylus halli:Crocodylus sp.            1.292672e-02 0.019645440  0.99702628 0.1550
Crocodylus halli:Mecistops sp.             1.520113e-02 0.017909777  1.30339320 0.0860
Crocodylus halli:Osteolaemus tetraspis     1.843309e-02 0.018433388  1.54771410 0.0510
Crocodylus halli:Voay robustus             1.116513e-02 0.019490291  0.82681874 0.2030
Crocodylus niloticus:Crocodylus palustris  1.722282e-02 0.017230145  1.48269168 0.0520
Crocodylus niloticus:Crocodylus porosus    7.498028e-03 0.011518993  0.95563894 0.1770
Crocodylus niloticus:Crocodylus siamensis  1.722282e-02 0.018470868  1.42556674 0.0690
Crocodylus niloticus:Crocodylus sp.        4.296096e-03 0.011642684  0.24122459 0.4050
Crocodylus niloticus:Mecistops sp.         2.021685e-03 0.009134927 -0.42223981 0.6600
Crocodylus niloticus:Osteolaemus tetraspis 1.210274e-03 0.009463786 -0.89842148 0.8020
Crocodylus niloticus:Voay robustus         6.057691e-03 0.012456200  0.68567075 0.2530
Crocodylus palustris:Crocodylus porosus    2.472085e-02 0.020052302  1.84808137 0.0430
Crocodylus palustris:Crocodylus siamensis  0.000000e+00 0.029711311 -2.33903489 0.9925
Crocodylus palustris:Crocodylus sp.        1.292672e-02 0.019126894  0.97200922 0.1580
Crocodylus palustris:Mecistops sp.         1.520113e-02 0.019294256  1.27084004 0.1060
Crocodylus palustris:Osteolaemus tetraspis 1.843309e-02 0.018407293  1.50696809 0.0500
Crocodylus palustris:Voay robustus         1.116513e-02 0.019576470  0.79428871 0.2260
Crocodylus porosus:Crocodylus siamensis    2.472085e-02 0.022497904  1.84052850 0.0470
Crocodylus porosus:Crocodylus sp.          1.179412e-02 0.013208896  1.38223477 0.0800
Crocodylus porosus:Mecistops sp.           9.519713e-03 0.013130820  1.14846685 0.1360
Crocodylus porosus:Osteolaemus tetraspis   6.287754e-03 0.012444894  0.54394524 0.3090
Crocodylus porosus:Voay robustus           1.355572e-02 0.013690274  1.58659258 0.0540
Crocodylus siamensis:Crocodylus sp.        1.292672e-02 0.020468878  0.96407519 0.1660
Crocodylus siamensis:Mecistops sp.         1.520113e-02 0.020414700  1.24774298 0.1100
Crocodylus siamensis:Osteolaemus tetraspis 1.843309e-02 0.019801119  1.47517270 0.0550
Crocodylus siamensis:Voay robustus         1.116513e-02 0.020101498  0.78002853 0.2210
Crocodylus sp.:Mecistops sp.               2.274411e-03 0.011755545 -0.52849102 0.7060
Crocodylus sp.:Osteolaemus tetraspis       5.506370e-03 0.012377139  0.41872394 0.3550
Crocodylus sp.:Voay robustus               1.761595e-03 0.013900409 -0.85276213 0.7940
Mecistops sp.:Osteolaemus tetraspis        3.231959e-03 0.010141250 -0.10404353 0.5620
Mecistops sp.:Voay robustus                4.036006e-03 0.012883145  0.02838174 0.4880
Osteolaemus tetraspis:Voay robustus        7.267965e-03 0.013093028  0.72011912 0.2370
