# Supplementary material for: Ontogenetic variability of the intertympanic sinus distinguishes lineages within Crocodylia
Source: J Anat. 2023 Jan 29;242(6):1096–123. doi: 10.1111/joa.13830 (PMC10184552; doi:10.1111/joa.13830)
Supplement: Supplementary file 11 — Data S11. [file JOA-242-1096-s009.txt]

Pairwise distances between means, plus statistics
                                                   d UCL (95%)           Z Pr > d
Crocodylus acutus:Crocodylus halli         0.3712616 0.4951702  0.20690492  0.416
Crocodylus acutus:Crocodylus niloticus     0.4872300 0.5699922  0.65187377  0.251
Crocodylus acutus:Crocodylus palustris     0.3116222 0.4128400 -1.03248276  0.854
Crocodylus acutus:Crocodylus porosus       0.5142042 0.5750336  1.05884284  0.125
Crocodylus acutus:Crocodylus siamensis     0.2561869 0.3662103 -0.38566594  0.644
Crocodylus acutus:Crocodylus sp.           0.4348100 0.6012486  0.08322980  0.468
Crocodylus acutus:Mecistops sp.            0.4896236 0.5795715  0.63230128  0.252
Crocodylus acutus:Osteolaemus tetraspis    0.5112307 0.6086623  0.51562549  0.301
Crocodylus acutus:Voay robustus            0.2955837 0.3735634 -1.21390272  0.918
Crocodylus halli:Crocodylus niloticus      0.2099236 0.2922114 -0.84608293  0.791
Crocodylus halli:Crocodylus palustris      0.3732765 0.5038624 -0.49757218  0.704
Crocodylus halli:Crocodylus porosus        0.2594654 0.3306103  0.44506778  0.335
Crocodylus halli:Crocodylus siamensis      0.3030925 0.5019507 -0.73054117  0.763
Crocodylus halli:Crocodylus sp.            0.1695415 0.2974081 -2.35158471  0.996
Crocodylus halli:Mecistops sp.             0.2491141 0.3277335 -0.35143819  0.638
Crocodylus halli:Osteolaemus tetraspis     0.2945299 0.3796206 -0.45765054  0.679
Crocodylus halli:Voay robustus             0.4449779 0.5645490  0.16535125  0.429
Crocodylus niloticus:Crocodylus palustris  0.4017858 0.5164112  0.24137948  0.409
Crocodylus niloticus:Crocodylus porosus    0.1971342 0.2176518  0.91241316  0.204
Crocodylus niloticus:Crocodylus siamensis  0.3626287 0.5444595 -0.08337826  0.534
Crocodylus niloticus:Crocodylus sp.        0.1193596 0.1890156 -1.51453381  0.934
Crocodylus niloticus:Mecistops sp.         0.1828711 0.2102533  0.13460233  0.423
Crocodylus niloticus:Osteolaemus tetraspis 0.1955394 0.2166075  0.59977893  0.268
Crocodylus niloticus:Voay robustus         0.4842608 0.5976160  0.59779147  0.264
Crocodylus palustris:Crocodylus porosus    0.4697040 0.5552798  0.77076039  0.214
Crocodylus palustris:Crocodylus siamensis  0.2777701 0.4080127 -0.99116476  0.823
Crocodylus palustris:Crocodylus sp.        0.3679904 0.5525083 -0.39981221  0.671
Crocodylus palustris:Mecistops sp.         0.4279420 0.5502452  0.24563209  0.395
Crocodylus palustris:Osteolaemus tetraspis 0.3918902 0.5121252  0.16625533  0.442
Crocodylus palustris:Voay robustus         0.2106205 0.3007388 -1.09709664  0.861
Crocodylus porosus:Crocodylus siamensis    0.3440899 0.4745613  0.19591002  0.421
Crocodylus porosus:Crocodylus sp.          0.2131128 0.2771506  0.05854036  0.483
Crocodylus porosus:Mecistops sp.           0.2285396 0.2611944 -0.29254305  0.610
Crocodylus porosus:Osteolaemus tetraspis   0.2227813 0.2446766  0.51900091  0.311
Crocodylus porosus:Voay robustus           0.5353519 0.5925220  1.03821472  0.131
Crocodylus siamensis:Crocodylus sp.        0.3248544 0.5869875 -0.80407683  0.799
Crocodylus siamensis:Mecistops sp.         0.3784058 0.5360764 -0.23171659  0.592
Crocodylus siamensis:Osteolaemus tetraspis 0.3607352 0.5257151 -0.34744332  0.646
Crocodylus siamensis:Voay robustus         0.2857400 0.3593424 -0.08964454  0.529
Crocodylus sp.:Mecistops sp.               0.1657726 0.2417868 -0.82948802  0.808
Crocodylus sp.:Osteolaemus tetraspis       0.2012440 0.2681673 -0.45686542  0.681
Crocodylus sp.:Voay robustus               0.4494079 0.6389372  0.04683216  0.483
Mecistops sp.:Osteolaemus tetraspis        0.2162272 0.2412922  0.21457302  0.428
Mecistops sp.:Voay robustus                0.5043440 0.6128341  0.59452345  0.259
Osteolaemus tetraspis:Voay robustus        0.4496627 0.5580473  0.48686302  0.307

Observed variances by group

    Crocodylus acutus      Crocodylus halli  Crocodylus niloticus  Crocodylus palustris    Crocodylus porosus 
         2.027737e-32          0.000000e+00          1.571486e-02          0.000000e+00          1.963271e-03 
 Crocodylus siamensis        Crocodylus sp.         Mecistops sp. Osteolaemus tetraspis         Voay robustus 
         0.000000e+00          6.013171e-03          1.115175e-02          1.380150e-02          4.133019e-03 

Pairwise distances between variances, plus statistics
                                                      d   UCL (95%)           Z Pr > d
Crocodylus acutus:Crocodylus halli         2.027737e-32 0.018565889 -2.17723357 0.9875
Crocodylus acutus:Crocodylus niloticus     1.571486e-02 0.012903076  1.96008894 0.0230
Crocodylus acutus:Crocodylus palustris     2.027737e-32 0.018696512 -2.17182047 0.9935
Crocodylus acutus:Crocodylus porosus       1.963271e-03 0.015499487 -1.07716629 0.8320
Crocodylus acutus:Crocodylus siamensis     2.027737e-32 0.018696512 -2.21343049 0.9910
Crocodylus acutus:Crocodylus sp.           6.013171e-03 0.014959409  0.02244309 0.5110
Crocodylus acutus:Mecistops sp.            1.115175e-02 0.014179953  1.02782060 0.1540
Crocodylus acutus:Osteolaemus tetraspis    1.380150e-02 0.014440142  1.48192625 0.0630
Crocodylus acutus:Voay robustus            4.133019e-03 0.015465059 -0.50384662 0.6870
Crocodylus halli:Crocodylus niloticus      1.571486e-02 0.013465979  1.83362724 0.0270
Crocodylus halli:Crocodylus palustris      0.000000e+00 0.018696512 -2.17899199 0.9980
Crocodylus halli:Crocodylus porosus        1.963271e-03 0.015832730 -1.10651405 0.8480
Crocodylus halli:Crocodylus siamensis      0.000000e+00 0.018779172 -2.10169322 0.9945
Crocodylus halli:Crocodylus sp.            6.013171e-03 0.015444567 -0.09288497 0.5540
Crocodylus halli:Mecistops sp.             1.115175e-02 0.014304012  0.99024411 0.1580
Crocodylus halli:Osteolaemus tetraspis     1.380150e-02 0.014241296  1.40389080 0.0630
Crocodylus halli:Voay robustus             4.133019e-03 0.016014094 -0.48953173 0.6810
Crocodylus niloticus:Crocodylus palustris  1.571486e-02 0.013215481  1.91942317 0.0260
Crocodylus niloticus:Crocodylus porosus    1.375159e-02 0.009525212  2.33708167 0.0040
Crocodylus niloticus:Crocodylus siamensis  1.571486e-02 0.013127020  1.82250172 0.0300
Crocodylus niloticus:Crocodylus sp.        9.701688e-03 0.009404995  1.68662316 0.0400
Crocodylus niloticus:Mecistops sp.         4.563113e-03 0.007670513  0.74204200 0.2350
Crocodylus niloticus:Osteolaemus tetraspis 1.913356e-03 0.008225591 -0.35539473 0.6400
Crocodylus niloticus:Voay robustus         1.158184e-02 0.009305989  1.99925796 0.0130
Crocodylus palustris:Crocodylus porosus    1.963271e-03 0.015383645 -1.13583693 0.8560
Crocodylus palustris:Crocodylus siamensis  0.000000e+00 0.018779172 -2.10160334 0.9925
Crocodylus palustris:Crocodylus sp.        6.013171e-03 0.015512969 -0.08678626 0.5570
Crocodylus palustris:Mecistops sp.         1.115175e-02 0.014071065  1.03291762 0.1590
Crocodylus palustris:Osteolaemus tetraspis 1.380150e-02 0.014136294  1.41814511 0.0590
Crocodylus palustris:Voay robustus         4.133019e-03 0.015718180 -0.46763031 0.6820
Crocodylus porosus:Crocodylus siamensis    1.963271e-03 0.016009545 -1.16988648 0.8560
Crocodylus porosus:Crocodylus sp.          4.049899e-03 0.011331655 -0.02661166 0.5290
Crocodylus porosus:Mecistops sp.           9.188474e-03 0.009961253  1.44033045 0.0710
Crocodylus porosus:Osteolaemus tetraspis   1.183823e-02 0.010484094  1.84853778 0.0200
Crocodylus porosus:Voay robustus           2.169748e-03 0.011833459 -0.63255640 0.7310
Crocodylus siamensis:Crocodylus sp.        6.013171e-03 0.015928000 -0.05812144 0.5580
Crocodylus siamensis:Mecistops sp.         1.115175e-02 0.013941512  1.00712168 0.1520
Crocodylus siamensis:Osteolaemus tetraspis 1.380150e-02 0.013959547  1.47027621 0.0550
Crocodylus siamensis:Voay robustus         4.133019e-03 0.015601102 -0.51945078 0.6880
Crocodylus sp.:Mecistops sp.               5.138575e-03 0.009557527  0.51963002 0.3290
Crocodylus sp.:Osteolaemus tetraspis       7.788332e-03 0.010325448  1.09675282 0.1460
Crocodylus sp.:Voay robustus               1.880151e-03 0.011778297 -0.69612500 0.7460
Mecistops sp.:Osteolaemus tetraspis        2.649757e-03 0.008802373 -0.13835293 0.5610
Mecistops sp.:Voay robustus                7.018726e-03 0.009667147  0.98420183 0.1670
Osteolaemus tetraspis:Voay robustus        9.668483e-03 0.010347656  1.47891830 0.0750
