# Supplementary material for: Ontogenetic variability of the intertympanic sinus distinguishes lineages within Crocodylia
Source: J Anat. 2023 Jan 29;242(6):1096–123. doi: 10.1111/joa.13830 (PMC10184552; doi:10.1111/joa.13830)
Supplement: Supplementary file 12 — Data S12. [file JOA-242-1096-s003.txt]

((((Crocodylus_niloticus:14.08141000,Crocodylus_siamensis:14.08141000)'16':13.46359000,(Mecistops_cataphractus:20.49850000,Osteolaemus_tetraspis:20.49850000)'19':7.04650000)'15':19.45500000,(Gavialis_gangeticus:22.00000000,Tomistoma_schlegelii:22.00000000)'13':25.00000000)'11':40.28390000,((Caiman_latirostris:8.33540000,Caiman_crocodilus:8.33540000)'9':59.58460000,Alligator_mississippiensis:67.92000000)'8':19.36390000);
